# Supplementary material for: Characterisation of CD4+ T-cell subtypes using single cell RNA sequencing and the impact of cell number and sequencing depth
Source: Sci Rep. 2020 Nov 13;10:19825. doi: 10.1038/s41598-020-76972-9 (PMC7666207; doi:10.1038/s41598-020-76972-9)
Supplement: Supplementary file 2 — Supplementary Tables 4 and 5. [file 41598_2020_76972_MOESM2_ESM.xlsx]

## Sheet: Supplementary Table 4
Gene	P value	Average log fold change	% Stimulated	% Unstimulated	Adjusted p value
IL2	0	4.83431	1	0.009	0
IFNG	0	3.83659	0.982	0.003	0
MIR155HG	0	3.74257	0.994	0.015	0
CCL4	0	3.68628	0.974	0.012	0
CCL20	0	3.42822	0.966	0.075	0
CCL4L2	0	3.37222	0.937	0.001	0
CSF2	0	3.26678	0.7	0	0
CD69	0	3.14008	0.982	0.085	0
TNFRSF4	0	2.77872	0.94	0.041	0
TNF	0	2.43187	0.807	0.012	0
CYTOR	0	2.31712	0.856	0.07	0
DDX21	0	2.30832	0.94	0.185	0
BCL2A1	0	2.16517	0.88	0.052	0
BATF	0	2.1427	0.924	0.075	0
PIM3	0	2.06507	0.888	0.094	0
MYC	0	2.05894	0.912	0.212	0
IER3	0	2.05775	0.859	0.031	0
NFKBIA	0	2.04439	0.937	0.256	0
SRGN	0	1.93715	0.953	0.387	0
LTA	0	1.92082	0.718	0.035	0
DUSP2	0	1.91117	0.804	0.053	0
PRNP	0	1.9054	0.808	0.089	0
IRF4	0	1.88105	0.832	0.008	0
CYCS	0	1.85592	0.921	0.237	0
CD40LG	0	1.82484	0.805	0.228	0
CCL3	0	1.74461	0.441	0	0
PKM	0	1.71949	0.907	0.266	0
IL22	0	1.70266	0.315	0	0
SLC7A5	0	1.68848	0.762	0.016	0
NME1	0	1.67923	0.793	0.031	0
HSP90AB1	0	1.67572	0.96	0.511	0
MTHFD2	0	1.66514	0.797	0.033	0
ENO1	0	1.66513	0.934	0.386	0
REL	0	1.66174	0.826	0.143	0
NAMPT	0	1.63802	0.74	0.035	0
FABP5	0	1.62076	0.662	0.017	0
CREM	0	1.59125	0.806	0.091	0
EIF5A	0	1.58997	0.928	0.34	0
JUNB	0	1.58514	0.888	0.239	0
SLC3A2	0	1.55158	0.838	0.155	0
KDM6B	0	1.54594	0.778	0.086	0
TNFSF14	0	1.51064	0.715	0.052	0
NFKBID	0	1.50888	0.677	0.043	0
LDHA	0	1.49007	0.914	0.32	0
GZMB	0	1.47717	0.459	0	0
TNFRSF18	0	1.46844	0.645	0.032	0
IL17A	0	1.43878	0.309	0	0
RGS16	0	1.43199	0.487	0.023	0
CCND2	0	1.42708	0.763	0.106	0
NCL	0	1.41897	0.924	0.422	0
XCL1	0	1.41684	0.27	0.003	0
IL23A	0	1.41234	0.638	0.078	0
PMAIP1	0	1.39604	0.658	0.013	0
MAT2A	0	1.38399	0.763	0.074	0
TNFRSF9	0	1.3809	0.524	0.002	0
BIRC3	0	1.36297	0.891	0.437	0
RAN	0	1.36077	0.932	0.477	0
VMP1	0	1.34431	0.787	0.123	0
SOCS3	0	1.3424	0.65	0.013	0
GPR171	0	1.34026	0.71	0.173	0
NDFIP2	0	1.33779	0.655	0.016	0
IL2RA	0	1.31665	0.629	0.025	0
INSIG1	0	1.30544	0.539	0.069	0
CCL3L3	0	1.30419	0.282	0	0
SOCS1	0	1.30372	0.676	0.055	0
SLA	0	1.29895	0.748	0.176	0
TAP1	0	1.29311	0.751	0.122	0
PGAM1	0	1.2918	0.789	0.23	0
PHLDA1	0	1.28964	0.55	0.01	0
IRF1	0	1.28388	0.857	0.292	0
ARID5B	0	1.26897	0.712	0.135	0
EIF1	0	1.26282	0.999	0.97	0
EIF5B	0	1.26039	0.853	0.344	0
ID2	0	1.23745	0.557	0.118	0
NOLC1	0	1.23039	0.687	0.06	0
SERBP1	0	1.22976	0.894	0.443	0
CFLAR	0	1.22231	0.851	0.314	0
IL10	0	1.21122	0.368	0.004	0
GBP2	0	1.19302	0.77	0.177	0
NFKB1	0	1.18398	0.667	0.065	0
HSPE1	0	1.17371	0.798	0.248	0
SFPQ	0	1.16852	0.763	0.164	0
TNFAIP8	0	1.15961	0.871	0.431	0
PRDX1	0	1.15956	0.802	0.273	0
EIF2S2	0	1.15118	0.895	0.444	0
EIF3J	0	1.15075	0.788	0.264	0
EGR2	0	1.14261	0.535	0	0
SFXN1	0	1.1416	0.655	0.145	0
HNRNPAB	0	1.13744	0.66	0.073	0
EIF4A1	0	1.13447	0.784	0.221	0
CD83	0	1.13194	0.491	0.013	0
HSP90AA1	0	1.12836	0.932	0.551	0
RELB	0	1.12701	0.621	0.025	0
SNRPD1	0	1.11873	0.77	0.199	0
AMD1	0	1.11782	0.736	0.169	0
GADD45B	0	1.11682	0.598	0.113	0
PNO1	0	1.11373	0.61	0.034	0
CD200	0	1.09056	0.414	0.008	0
RBM8A	0	1.08599	0.827	0.3	0
SRSF7	0	1.08471	0.899	0.454	0
CISH	0	1.07821	0.58	0.014	0
SRM	0	1.07579	0.645	0.092	0
ELOC	0	1.07459	0.746	0.198	0
ZNF593	0	1.07377	0.65	0.078	0
H3F3B	0	1.07291	0.993	0.884	0
RP11-138A9.2	0	1.06419	0.628	0.185	0
ACTB	0	1.06063	0.994	0.943	0
YWHAQ	0	1.05224	0.777	0.277	0
NOP10	0	1.04803	0.83	0.313	0
PFDN2	0	1.04713	0.729	0.178	0
GEM	0	1.03685	0.358	0	0
SNRPB	0	1.03285	0.797	0.262	0
AREG	0	1.0282	0.336	0.001	0
GBP1	0	1.02003	0.548	0.063	0
NOP58	0	1.01783	0.675	0.127	0
EBNA1BP2	0	1.01742	0.579	0.048	0
WDR43	0	1.01537	0.603	0.071	0
MIR4435-2HG	0	1.01357	0.355	0.014	0
IRF8	0	1.00102	0.41	0.001	0
PPA1	0	0.987538	0.827	0.389	0
RPL22L1	0	0.984469	0.72	0.206	0
HSPD1	0	0.973868	0.688	0.189	0
SOD2	0	0.973825	0.564	0.097	0
CYTIP	0	0.968744	0.833	0.429	0
TOMM40	0	0.968436	0.598	0.075	0
BTG2	0	0.967865	0.749	0.336	0
TOP1	0	0.965997	0.628	0.13	0
TUBA1B	0	0.963623	0.683	0.212	0
C1QBP	0	0.948562	0.809	0.33	0
BZW1	0	0.947925	0.698	0.19	0
PPAN	0	0.94774	0.577	0.063	0
EIF5AL1	0	0.946663	0.583	0.078	0
BCL2L1	0	0.945789	0.518	0.019	0
TARS	0	0.941692	0.558	0.056	0
NOP16	0	0.941095	0.539	0.028	0
EPSTI1	0	0.934937	0.72	0.179	0
NHP2	0	0.932821	0.721	0.22	0
FRMD4B	0	0.929208	0.448	0.021	0
NOP56	0	0.928948	0.646	0.146	0
RANBP1	0	0.921923	0.719	0.236	0
HSPA9	0	0.92091	0.606	0.1	0
TRAF1	0	0.919638	0.682	0.223	0
SLIRP	0	0.915524	0.722	0.23	0
HSPA5	0	0.911586	0.634	0.195	0
GRPEL1	0	0.911266	0.575	0.077	0
ETF1	0	0.906538	0.548	0.052	0
ATP1B3	0	0.90597	0.574	0.117	0
TOMM5	0	0.90128	0.599	0.115	0
MAP2K3	0	0.898104	0.505	0.042	0
SNU13	0	0.898103	0.857	0.439	0
EGR3	0	0.895613	0.285	0	0
DCTPP1	0	0.895283	0.549	0.053	0
DDX39A	0	0.894883	0.597	0.113	0
UFM1	0	0.890979	0.627	0.141	0
TUBA1C	0	0.887034	0.47	0.027	0
ACTG1	0	0.88523	0.924	0.655	0
RAB11FIP1	0	0.878477	0.459	0.046	0
MRTO4	0	0.874467	0.533	0.044	0
GTPBP4	0	0.873548	0.574	0.091	0
STAT1	0	0.868472	0.524	0.072	0
SIAH2	0	0.867223	0.514	0.066	0
SRSF2	0	0.866455	0.821	0.393	0
POMP	0	0.865515	0.769	0.291	0
LINC00513	0	0.864929	0.574	0.166	0
DNAJA1	0	0.862716	0.614	0.124	0
RNF145	0	0.859478	0.656	0.251	0
BATF3	0	0.858316	0.372	0	0
CCT2	0	0.85685	0.635	0.162	0
GPATCH4	0	0.856078	0.532	0.06	0
HNRNPDL	0	0.855653	0.814	0.392	0
FAM96B	0	0.85524	0.717	0.251	0
POLR2K	0	0.853812	0.679	0.197	0
SNRPG	0	0.852998	0.817	0.367	0
CD44	0	0.849517	0.955	0.778	0
ESF1	0	0.849157	0.624	0.157	0
VSIR	0	0.847195	0.615	0.175	0
SLC1A5	0	0.845015	0.443	0.009	0
ODC1	0	0.839693	0.504	0.06	0
HNRNPH1	0	0.838974	0.664	0.252	0
NXT1	0	0.838965	0.584	0.095	0
ATF4	0	0.838143	0.654	0.198	0
RBM3	0	0.836361	0.739	0.281	0
RNF19A	0	0.835038	0.518	0.094	0
EDARADD	0	0.831348	0.507	0.064	0
RP11-138A9.1	0	0.825048	0.547	0.155	0
JARID2	0	0.823964	0.468	0.044	0
PUM3	0	0.821625	0.534	0.078	0
GARS	0	0.8212	0.5	0.052	0
EPOP	0	0.820902	0.398	0	0
GBP5	0	0.819204	0.405	0.026	0
TAF9	0	0.817749	0.603	0.134	0
RPF2	0	0.815844	0.503	0.05	0
EIF2S1	0	0.814175	0.556	0.095	0
CHCHD2	0	0.814075	0.908	0.591	0
DKC1	0	0.810972	0.56	0.114	0
HNRNPF	0	0.808861	0.808	0.382	0
NCBP2	0	0.808172	0.624	0.163	0
LRRC8B	0	0.805531	0.449	0.031	0
SDF4	0	0.805223	0.748	0.268	0
SAMSN1	0	0.803151	0.641	0.226	0
NR4A1	0	0.797167	0.28	0	0
GNL3	0	0.796366	0.554	0.102	0
DDX5	0	0.795798	0.962	0.785	0
POU2F2	0	0.795114	0.507	0.134	0
DDX18	0	0.794208	0.76	0.357	0
SLAMF1	0	0.793879	0.453	0.051	0
LINC01215	0	0.791468	0.453	0.047	0
POLR2L	0	0.790868	0.825	0.435	0
DCUN1D5	0	0.790286	0.493	0.055	0
SEC61B	0	0.787677	0.807	0.412	0
NR4A3	0	0.787132	0.292	0	0
CCT5	0	0.785936	0.549	0.1	0
YBX1	0	0.78174	0.967	0.843	0
STAT5A	0	0.778553	0.474	0.061	0
OTUD4	0	0.778117	0.45	0.038	0
FOSL2	0	0.777078	0.4	0.011	0
RBMX	0	0.775374	0.89	0.583	0
SUB1	0	0.775322	0.93	0.655	0
PRMT1	0	0.771338	0.564	0.125	0
UBE2D3	0	0.770498	0.91	0.603	0
UBE2N	0	0.769746	0.687	0.229	0
SRPRB	0	0.768685	0.484	0.056	0
SNRPE	0	0.767187	0.743	0.312	0
ILF2	0	0.765888	0.626	0.183	0
SYNCRIP	0	0.764715	0.55	0.113	0
RRS1	0	0.763681	0.495	0.065	0
IFRD2	0	0.762886	0.498	0.068	0
METAP2	0	0.762633	0.671	0.249	0
NDFIP1	0	0.761238	0.801	0.429	0
MIF	0	0.76029	0.893	0.657	0
LRRFIP1	0	0.75901	0.816	0.439	0
SRSF3	0	0.758135	0.766	0.337	0
HMGA1	0	0.756828	0.599	0.189	0
LCP2	0	0.754143	0.591	0.166	0
SLC43A3	0	0.75177	0.373	0.003	0
IARS	0	0.75103	0.511	0.085	0
EIF3A	0	0.750921	0.681	0.236	0
RRP15	0	0.749439	0.481	0.071	0
CD82	0	0.748782	0.496	0.113	0
STRAP	0	0.747656	0.608	0.161	0
EXOC2	0	0.747348	0.405	0.03	0
TNFSF8	0	0.745478	0.354	0.013	0
HERPUD1	0	0.744565	0.631	0.233	0
ABCF1	0	0.742599	0.612	0.174	0
MRPL12	0	0.739327	0.478	0.058	0
EIF1AX	0	0.739021	0.682	0.258	0
TMEM70	0	0.738952	0.464	0.067	0
PAICS	0	0.738478	0.452	0.046	0
AGO2	0	0.737184	0.58	0.17	0
HYPK	0	0.737028	0.507	0.086	0
TFRC	0	0.73549	0.408	0.018	0
PTGER4	0	0.732933	0.444	0.06	0
PARK7	0	0.73287	0.834	0.475	0
TIMM10	0	0.730085	0.582	0.149	0
ITK	0	0.729145	0.611	0.194	0
DUSP4	0	0.728619	0.28	0.013	0
SNRPF	0	0.721645	0.739	0.328	0
ZNF267	0	0.720158	0.46	0.064	0
RRP9	0	0.718085	0.412	0.025	0
G3BP1	0	0.717119	0.612	0.184	0
DDIT4	0	0.716212	0.401	0.062	0
PHB	0	0.713716	0.554	0.14	0
HNRNPC	0	0.713491	0.893	0.606	0
BAZ1A	0	0.713302	0.644	0.223	0
KLF10	0	0.712002	0.384	0.017	0
STK17B	0	0.711895	0.703	0.314	0
SET	0	0.711877	0.792	0.426	0
DNAJC2	0	0.711254	0.498	0.094	0
TIMM13	0	0.710492	0.589	0.168	0
STAT3	0	0.706674	0.602	0.191	0
HAPLN3	0	0.706132	0.439	0.062	0
TRAF4	0	0.705734	0.371	0.012	0
HIF1A	0	0.701818	0.456	0.077	0
TM2D3	0	0.700702	0.572	0.159	0
RPS26	0	0.698548	0.916	0.688	0
GNPDA1	0	0.6971	0.429	0.048	0
PA2G4	0	0.696099	0.764	0.408	0
ICOS	0	0.695494	0.445	0.095	0
HSP90B1	0	0.694895	0.689	0.305	0
SNHG15	0	0.693939	0.431	0.05	0
ABCE1	0	0.685772	0.516	0.117	0
H3F3C	0	0.682329	0.46	0.079	0
NARS	0	0.681262	0.511	0.119	0
CSRNP1	0	0.680073	0.368	0.016	0
LRRC59	0	0.679638	0.429	0.046	0
MRPL20	0	0.67776	0.67	0.263	0
TBX21	0	0.677661	0.343	0.007	0
COX20	0	0.677647	0.522	0.12	0
NFKB2	0	0.67725	0.439	0.065	0
SLC7A1	0	0.676348	0.387	0.022	0
PSME2	0	0.675256	0.606	0.187	0
CDK4	0	0.674922	0.441	0.066	0
MRPL36	0	0.673817	0.521	0.12	0
KDSR	0	0.671854	0.56	0.163	0
CD3EAP	0	0.671103	0.362	0.017	0
C4orf32	0	0.670992	0.425	0.055	0
EEF1E1	0	0.670549	0.485	0.09	0
IMP4	0	0.668294	0.493	0.098	0
HIVEP3	0	0.667751	0.369	0.037	0
TIMM8A	0	0.66572	0.385	0.028	0
PSMB3	0	0.663795	0.652	0.241	0
RHEB	0	0.663422	0.57	0.166	0
AK6	0	0.659869	0.468	0.085	0
PSAT1	0	0.658645	0.331	0.005	0
WARS	0	0.658605	0.362	0.019	0
DUSP5	0	0.657978	0.319	0.002	0
PTPRE	0	0.657774	0.415	0.065	0
GSPT1	0	0.65657	0.533	0.152	0
POLR1C	0	0.655456	0.438	0.058	0
NFAT5	0	0.654037	0.432	0.079	0
RSL24D1	0	0.653655	0.862	0.574	0
BZW2	0	0.649901	0.477	0.102	0
APOL6	0	0.648812	0.476	0.116	0
COA4	0	0.647407	0.484	0.107	0
HNRNPM	0	0.646945	0.692	0.296	0
TOMM22	0	0.646258	0.596	0.194	0
MRPS17	0	0.644327	0.399	0.042	0
MRPS7	0	0.640756	0.536	0.146	0
RIOK1	0	0.636167	0.378	0.03	0
CALM2	0	0.634506	0.889	0.636	0
NEDD9	0	0.634142	0.56	0.167	0
PAK1IP1	0	0.630262	0.376	0.035	0
LINC01943	0	0.629811	0.294	0.015	0
HSPH1	0	0.629525	0.381	0.049	0
SERTAD1	0	0.624997	0.368	0.03	0
COX7A2	0	0.624561	0.88	0.58	0
NAA20	0	0.623136	0.508	0.125	0
BTG3	0	0.62141	0.37	0.048	0
HNRNPA2B1	0	0.618428	0.857	0.541	0
TSR1	0	0.613701	0.418	0.068	0
HNRNPK	0	0.612328	0.83	0.518	0
SH2D2A	0	0.611957	0.408	0.066	0
RRP1	0	0.611956	0.395	0.051	0
MRPS12	0	0.611311	0.503	0.129	0
NDUFAF4	0	0.608233	0.412	0.064	0
DNTTIP2	0	0.604496	0.471	0.11	0
IGLL5	0	0.603183	0.379	0.001	0
BICDL1	0	0.602709	0.36	0.042	0
PFKP	0	0.601778	0.343	0.031	0
POLD2	0	0.601284	0.396	0.062	0
CDK6	0	0.595421	0.342	0.039	0
EIF4A3	0	0.591005	0.455	0.095	0
YARS	0	0.561149	0.357	0.042	0
AC058791.1	0	0.560052	0.295	0.018	0
GFI1	0	0.552035	0.277	0.007	0
HLA-E	0	0.550634	0.984	0.95	0
MIR222HG	0	0.54695	0.275	0.006	0
PTMA	0	0.402285	0.999	1	0
XBP1	4.9828e-308	0.677021	0.685	0.294	8.88931e-304
NIFK	6.96286e-307	0.63265	0.54	0.162	1.24217e-302
SLC25A5	1.03646e-306	0.652848	0.694	0.318	1.84905e-302
FKBP4	3.61393e-306	0.590755	0.402	0.071	6.44726e-302
MDFIC	6.64967e-305	0.619443	0.394	0.067	1.1863e-300
PYCR1	1.28156e-303	0.48391	0.246	0.001	2.2863e-299
FASLG	1.31995e-303	0.593229	0.268	0.009	2.3548e-299
BACH2	1.32029e-303	0.612158	0.415	0.079	2.3554e-299
MYDGF	9.74802e-303	0.607775	0.543	0.162	1.73905e-298
EGR1	1.55713e-302	0.785678	0.244	0	2.77792e-298
FAM60A	5.55842e-301	0.645292	0.493	0.132	9.91623e-297
RRP7A	8.30178e-301	0.616363	0.555	0.173	1.48104e-296
STX11	3.7953e-300	0.537104	0.272	0.011	6.77082e-296
MAP1LC3A	1.35935e-299	0.529976	0.264	0.008	2.42508e-295
KLF6	1.7705e-299	0.785497	0.685	0.317	3.15858e-295
BCL2	3.57257e-299	0.576149	0.365	0.054	6.37346e-295
WBSCR22	8.71171e-292	0.602824	0.504	0.141	1.55417e-287
WDR74	1.55299e-291	0.533117	0.397	0.071	2.77054e-287
CHSY1	5.14714e-291	0.507648	0.258	0.008	9.18251e-287
PRDX4	3.86911e-290	0.52773	0.333	0.041	6.9025e-286
EZH2	7.72293e-289	0.552914	0.275	0.016	1.37777e-284
SNRPB2	7.88837e-289	0.6142	0.718	0.351	1.40729e-284
BRIX1	3.89001e-288	0.567026	0.435	0.096	6.93977e-284
SDF2L1	6.85291e-288	0.681723	0.54	0.176	1.22256e-283
SSSCA1	2.15126e-287	0.528221	0.346	0.048	3.83785e-283
NDUFAF8	5.93251e-286	0.598249	0.57	0.195	1.05836e-281
ACTR3	5.62382e-285	0.616772	0.688	0.308	1.00329e-280
TGS1	3.08974e-284	0.574457	0.44	0.102	5.5121e-280
PHF20L1	6.35075e-284	0.646613	0.486	0.135	1.13297e-279
NIP7	8.51052e-284	0.547192	0.397	0.076	1.51828e-279
TIMM8B	3.18891e-281	0.602423	0.513	0.154	5.68902e-277
TNFRSF1B	4.41221e-281	0.583929	0.4	0.078	7.87137e-277
GADD45GIP1	1.71197e-280	0.607523	0.678	0.304	3.05415e-276
EIF4E	2.70149e-280	0.589444	0.538	0.169	4.81945e-276
DNAJB11	7.65955e-280	0.543132	0.391	0.074	1.36646e-275
NOC2L	4.70714e-279	0.577366	0.523	0.157	8.39754e-275
DESI1	4.48907e-278	0.531353	0.352	0.054	8.0085e-274
POLR2H	4.55896e-278	0.533232	0.398	0.078	8.13319e-274
PSMA7	1.71553e-277	0.591644	0.83	0.568	3.0605e-273
BOP1	7.8747e-277	0.4715	0.289	0.025	1.40485e-272
NABP1	1.48343e-276	0.588723	0.448	0.11	2.64645e-272
RAB8B	2.64644e-276	0.55239	0.347	0.054	4.72124e-272
MTHFD1L	6.89165e-276	0.450772	0.248	0.009	1.22947e-271
GNL2	5.70717e-275	0.502018	0.327	0.043	1.01816e-270
TIMM23	1.86546e-273	0.469646	0.29	0.026	3.32798e-269
BCCIP	5.47524e-273	0.527079	0.385	0.073	9.76783e-269
TXNRD1	3.14166e-272	0.535293	0.336	0.049	5.60472e-268
LMNA	8.35325e-271	0.613452	0.287	0.027	1.49022e-266
YRDC	5.08861e-270	0.456534	0.268	0.018	9.07808e-266
SRP19	9.95702e-270	0.564801	0.5	0.148	1.77633e-265
TNIP3	4.40757e-269	0.588271	0.223	0.001	7.86311e-265
FUNDC2	6.05241e-268	0.518575	0.398	0.082	1.07975e-263
TNIP2	7.12856e-268	0.542476	0.399	0.083	1.27174e-263
NUS1	1.26515e-267	0.545109	0.335	0.05	2.25703e-263
CBFB	1.85016e-267	0.611663	0.488	0.143	3.30069e-263
TFAM	2.25953e-267	0.537419	0.392	0.08	4.03099e-263
VASP	2.70211e-267	0.615621	0.442	0.114	4.82056e-263
CDKN1A	2.70924e-266	0.478258	0.226	0.003	4.83329e-262
NME2	2.99825e-266	0.591662	0.492	0.15	5.34888e-262
SLC25A33	7.74312e-266	0.460716	0.283	0.025	1.38137e-261
RBM17	1.01578e-264	0.604443	0.552	0.193	1.81214e-260
LTBP4	1.552e-264	0.532422	0.373	0.071	2.76877e-260
FOXP1	4.52947e-264	0.598544	0.834	0.55	8.08058e-260
TWISTNB	4.96761e-264	0.534207	0.391	0.081	8.86221e-260
MAK16	1.08287e-263	0.453425	0.273	0.022	1.93185e-259
SPRY1	2.01929e-262	0.78882	0.25	0.015	3.60242e-258
PPTC7	2.62494e-262	0.477883	0.299	0.034	4.6829e-258
DIMT1	4.61709e-261	0.510927	0.362	0.066	8.23688e-257
PPIA	2.1614e-260	0.483759	0.905	0.729	3.85593e-256
USP12	3.03826e-260	0.487465	0.275	0.024	5.42026e-256
SARS	7.39444e-260	0.596064	0.561	0.203	1.31917e-255
RNPS1	1.85354e-258	0.560752	0.663	0.291	3.30672e-254
PSME3	1.93233e-257	0.490805	0.337	0.054	3.44728e-253
CTB-58E17.1	8.14534e-257	0.458281	0.246	0.013	1.45313e-252
ARPC5L	2.961e-256	0.562219	0.493	0.149	5.28242e-252
TUBB4B	2.17644e-255	0.537163	0.382	0.08	3.88277e-251
FAM207A	1.26198e-254	0.481584	0.327	0.05	2.25137e-250
TRMT61A	1.66643e-254	0.451179	0.27	0.024	2.9729e-250
FUBP1	7.44599e-254	0.539629	0.419	0.102	1.32836e-249
KDELR2	1.56014e-253	0.551931	0.564	0.202	2.7833e-249
ATP5G1	2.41003e-253	0.566678	0.553	0.198	4.29949e-249
DDX10	6.18656e-253	0.483096	0.303	0.039	1.10368e-248
DDX3X	8.06678e-253	0.535907	0.464	0.129	1.43911e-248
TCP1	1.86185e-251	0.566762	0.499	0.159	3.32155e-247
TRMT10C	7.46497e-251	0.562152	0.503	0.161	1.33175e-246
EIF6	2.50773e-250	0.556746	0.508	0.164	4.47379e-246
CD7	6.38538e-250	0.64088	0.785	0.488	1.13915e-245
NOL7	1.28144e-248	0.571142	0.561	0.211	2.28609e-244
NAA50	7.54463e-248	0.515842	0.393	0.088	1.34596e-243
HNRNPU	1.14564e-247	0.561501	0.715	0.368	2.04383e-243
UBB	5.05072e-247	0.531942	0.848	0.6	9.01048e-243
EIF3B	7.90658e-247	0.484079	0.353	0.066	1.41053e-242
NR4A2	2.08966e-245	0.608017	0.207	0.002	3.72795e-241
EIF4G1	1.14446e-244	0.504537	0.375	0.08	2.04172e-240
ARF4	2.20144e-244	0.519821	0.461	0.131	3.92737e-240
PES1	2.21414e-244	0.448879	0.292	0.037	3.95003e-240
CSF1	5.20877e-244	0.479099	0.21	0.003	9.29244e-240
UTP11	9.23653e-244	0.46754	0.317	0.049	1.6478e-239
TXN	3.6078e-243	0.67221	0.558	0.222	6.43632e-239
GBP4	7.86871e-243	0.541708	0.356	0.072	1.40378e-238
AC020571.3	1.78995e-242	0.644137	0.355	0.073	3.19328e-238
CD2	2.47411e-242	0.519213	0.906	0.727	4.41382e-238
PRRC2C	6.64098e-242	0.549794	0.775	0.449	1.18475e-237
YWHAE	7.16777e-242	0.55095	0.541	0.194	1.27873e-237
ZC3H12A	1.94219e-241	0.460236	0.269	0.028	3.46487e-237
SAR1A	3.74289e-241	0.521707	0.453	0.128	6.67731e-237
EMG1	5.55373e-241	0.483148	0.375	0.08	9.90785e-237
ATAD3B	6.49731e-241	0.412701	0.245	0.017	1.15912e-236
PUF60	6.85592e-241	0.512468	0.476	0.144	1.2231e-236
CD274	8.05278e-241	0.414438	0.211	0.005	1.43662e-236
CDV3	9.38022e-241	0.55013	0.515	0.174	1.67343e-236
ZPR1	3.24341e-240	0.491231	0.356	0.071	5.78625e-236
CD47	7.24157e-240	0.622472	0.689	0.358	1.2919e-235
PSMD14	2.91153e-238	0.482614	0.365	0.077	5.19416e-234
CBWD5	5.94038e-238	0.527914	0.462	0.136	1.05976e-233
CCT3	7.27719e-237	0.541269	0.63	0.275	1.29825e-232
CEBPZ	1.70597e-236	0.528399	0.444	0.128	3.04346e-232
EIF3I	4.00509e-236	0.539416	0.606	0.258	7.14508e-232
BOLA2B	1.13707e-235	0.562083	0.509	0.176	2.02853e-231
SELENOT	1.64375e-235	0.549345	0.604	0.251	2.93244e-231
PPP1R15A	5.59825e-235	0.513977	0.266	0.029	9.98728e-231
KPNA2	1.98116e-234	0.469163	0.267	0.03	3.53439e-230
DUSP6	2.35815e-234	0.455853	0.195	0.001	4.20693e-230
IL2RG	1.73401e-233	0.540904	0.766	0.448	3.09347e-229
IL21R	2.03496e-233	0.467586	0.286	0.038	3.63037e-229
ADGRE5	3.71274e-233	0.570799	0.397	0.101	6.62352e-229
F5	6.48824e-233	0.443724	0.212	0.008	1.1575e-228
MRPL32	8.13941e-233	0.507348	0.451	0.131	1.45207e-228
MARS	9.52106e-233	0.465911	0.319	0.055	1.69856e-228
IER5	4.11703e-232	0.464767	0.262	0.028	7.34478e-228
TMEM208	1.36615e-231	0.494159	0.407	0.104	2.43722e-227
PHF6	1.23295e-230	0.484974	0.287	0.04	2.19959e-226
ATG101	6.9145e-229	0.464739	0.373	0.084	1.23355e-224
TIMM44	2.68776e-228	0.47884	0.352	0.074	4.79496e-224
PITPNB	4.9738e-228	0.495178	0.397	0.101	8.87325e-224
PFN1	7.24634e-228	0.429364	0.953	0.867	1.29275e-223
AHR	8.39741e-227	0.446123	0.244	0.022	1.4981e-222
SLC16A1	1.04255e-226	0.398838	0.218	0.011	1.8599e-222
SEMA7A	3.0458e-226	0.382959	0.187	0	5.43371e-222
NDUFAB1	3.23856e-226	0.515784	0.512	0.18	5.77759e-222
CTLA4	4.52131e-226	0.684978	0.229	0.017	8.06601e-222
RPIA	4.90283e-226	0.506774	0.421	0.116	8.74665e-222
YIF1A	5.21017e-226	0.479746	0.35	0.075	9.29494e-222
COX6A1	6.98139e-226	0.496274	0.787	0.471	1.24548e-221
CAMK2D	1.1524e-225	0.482283	0.315	0.056	2.05589e-221
COX17	1.71128e-225	0.525019	0.512	0.179	3.05292e-221
CKS2	2.39715e-225	0.456198	0.287	0.042	4.27652e-221
NKG7	3.81723e-225	0.613548	0.252	0.026	6.80993e-221
MFSD2A	4.97335e-225	0.389962	0.186	0	8.87246e-221
SEC61G	7.65424e-225	0.554238	0.729	0.417	1.36552e-220
ZC3H15	1.31267e-224	0.523733	0.573	0.23	2.34181e-220
SYNJ2	2.80203e-224	0.46631	0.279	0.039	4.99882e-220
SRSF10	1.32526e-223	0.536117	0.618	0.267	2.36427e-219
PGK1	1.93091e-223	0.550616	0.655	0.321	3.44474e-219
MRPL4	3.04504e-222	0.477635	0.362	0.083	5.43235e-218
HUWE1	4.06561e-221	0.496235	0.332	0.068	7.25304e-217
NUDC	4.15919e-221	0.534359	0.54	0.207	7.41999e-217
NOL10	6.48636e-221	0.425768	0.282	0.041	1.15717e-216
DCAF13	1.24932e-220	0.468622	0.383	0.094	2.2288e-216
SSBP1	1.96815e-220	0.528505	0.658	0.322	3.51118e-216
RAB27A	6.65419e-220	0.515354	0.403	0.109	1.18711e-215
FKBP2	6.9124e-220	0.541132	0.537	0.206	1.23317e-215
CCT4	7.68592e-220	0.522708	0.587	0.249	1.37117e-215
PTPN6	1.55192e-219	0.495793	0.346	0.076	2.76862e-215
EXOC3	1.84563e-218	0.518455	0.321	0.063	3.2926e-214
RBPJ	7.20804e-218	0.651127	0.559	0.233	1.28591e-213
WDR12	2.015e-217	0.41545	0.267	0.035	3.59477e-213
FOSL1	5.9765e-216	0.338984	0.18	0	1.06621e-211
GRWD1	8.72633e-216	0.423449	0.301	0.052	1.55678e-211
SNX9	1.29768e-215	0.472606	0.311	0.058	2.31505e-211
TNFAIP3	1.52398e-214	0.567293	0.463	0.153	2.71878e-210
NPM1	4.19024e-214	0.355868	0.984	0.963	7.47539e-210
UQCRQ	9.1759e-214	0.519817	0.72	0.402	1.63698e-209
GADD45A	1.00603e-212	0.459026	0.225	0.019	1.79477e-208
ABCF2	3.61804e-212	0.404207	0.306	0.055	6.45458e-208
SMS	6.91042e-212	0.516513	0.375	0.097	1.23282e-207
C8orf33	3.3697e-211	0.491965	0.42	0.123	6.01155e-207
UTP4	1.44381e-210	0.384892	0.238	0.024	2.57575e-206
TRA2B	1.72602e-210	0.503558	0.573	0.238	3.07921e-206
NOP14	1.98012e-210	0.436452	0.284	0.046	3.53253e-206
DPH3	2.40888e-210	0.417622	0.288	0.047	4.29744e-206
ENY2	1.57219e-209	0.502178	0.549	0.219	2.8048e-205
SLC9B2	2.41924e-209	0.370196	0.203	0.011	4.31593e-205
NDUFV2	3.23571e-209	0.588442	0.577	0.252	5.77251e-205
MAPK1IP1L	4.84044e-209	0.455038	0.412	0.117	8.63535e-205
NDUFS6	1.13129e-208	0.507883	0.583	0.254	2.01822e-204
DPH2	1.317e-208	0.358113	0.217	0.016	2.34953e-204
HMGCS1	5.20249e-208	0.48012	0.236	0.025	9.28123e-204
BCL2L11	2.38204e-207	0.445971	0.258	0.035	4.24956e-203
RAP1A	1.5724e-205	0.533992	0.699	0.388	2.80516e-201
ADAM17	1.04726e-204	0.471302	0.295	0.055	1.86831e-200
STIP1	1.90917e-204	0.410379	0.305	0.059	3.40597e-200
CCT6A	6.75756e-204	0.510269	0.492	0.181	1.20555e-199
TMEM126A	7.39361e-204	0.436899	0.377	0.098	1.31902e-199
MRPL50	2.57098e-203	0.448477	0.383	0.103	4.58663e-199
SLC25A19	1.13365e-202	0.369028	0.21	0.015	2.02242e-198
NAA15	1.79831e-202	0.448982	0.361	0.091	3.20818e-198
GLS	5.9363e-202	0.452491	0.357	0.089	1.05904e-197
SGK1	1.62599e-201	0.413631	0.185	0.006	2.90077e-197
PSMA5	1.65063e-201	0.482437	0.49	0.178	2.94473e-197
SDCBP	3.04184e-201	0.610833	0.554	0.241	5.42665e-197
PRELID1	9.09989e-201	0.514995	0.658	0.332	1.62342e-196
NFKBIB	1.95279e-200	0.40782	0.263	0.039	3.48377e-196
ZNF706	3.24308e-199	0.512485	0.627	0.299	5.78565e-195
PSMA3	1.03065e-198	0.472292	0.488	0.175	1.83867e-194
ADO	1.34732e-198	0.377068	0.219	0.021	2.40362e-194
SLC25A32	1.63454e-198	0.387491	0.252	0.035	2.91602e-194
NANS	9.69459e-198	0.413336	0.317	0.068	1.72952e-193
TMA16	2.58974e-197	0.448464	0.347	0.086	4.6201e-193
BYSL	4.12684e-197	0.325999	0.185	0.007	7.36229e-193
CHD4	1.88834e-196	0.479503	0.432	0.139	3.36881e-192
EMC6	2.50493e-196	0.438292	0.427	0.132	4.46879e-192
ASXL1	2.67065e-196	0.436993	0.352	0.088	4.76444e-192
TUBE1	5.11983e-196	0.410935	0.27	0.045	9.13378e-192
EWSR1	5.63989e-196	0.455251	0.443	0.144	1.00616e-191
NOM1	6.4874e-196	0.408369	0.296	0.057	1.15735e-191
GAPDH	4.76602e-195	0.568757	0.922	0.832	8.50258e-191
PTRH2	4.99287e-195	0.363158	0.22	0.022	8.90728e-191
PPRC1	3.45335e-194	0.348176	0.205	0.016	6.16077e-190
MAGOH	8.32445e-194	0.450186	0.498	0.183	1.48508e-189
IFNGR2	1.22637e-193	0.424074	0.293	0.058	2.18784e-189
EIF5	1.58405e-193	0.505479	0.716	0.414	2.82595e-189
C19orf48	2.38009e-193	0.401334	0.289	0.055	4.24608e-189
NELFE	4.93247e-193	0.420795	0.387	0.108	8.79953e-189
SREBF2	5.68586e-193	0.372509	0.221	0.023	1.01436e-188
SELENOS	6.26878e-193	0.494699	0.518	0.204	1.11835e-188
WDR46	6.48551e-193	0.407004	0.3	0.061	1.15701e-188
CBLB	9.07184e-193	0.453212	0.312	0.069	1.61842e-188
MRPL47	1.30044e-192	0.41957	0.363	0.095	2.31998e-188
RCL1	4.48008e-192	0.366301	0.231	0.028	7.99246e-188
TRMT112	6.25422e-192	0.471153	0.768	0.495	1.11575e-187
PSMA2	6.8841e-192	0.490715	0.651	0.328	1.22812e-187
ALG13	8.35974e-192	0.40468	0.305	0.064	1.49138e-187
CEBPG	9.13893e-192	0.401321	0.273	0.048	1.63038e-187
TIMM50	1.29841e-191	0.42749	0.364	0.096	2.31637e-187
MRPL17	1.56632e-191	0.428999	0.343	0.086	2.79431e-187
NINJ1	2.30237e-191	0.496967	0.379	0.11	4.10743e-187
PNPT1	5.01608e-191	0.417266	0.321	0.073	8.94869e-187
RYBP	5.95696e-191	0.445652	0.313	0.069	1.06272e-186
PCGF5	1.54218e-190	0.410479	0.315	0.07	2.75124e-186
PLK3	2.22868e-190	0.527723	0.57	0.262	3.97597e-186
HRH2	2.25785e-190	0.393805	0.196	0.014	4.02801e-186
MT2A	2.91233e-190	0.805936	0.837	0.624	5.1956e-186
SRSF6	2.9671e-190	0.492481	0.389	0.117	5.2933e-186
GART	4.92809e-190	0.406731	0.281	0.053	8.79171e-186
HNRNPA0	1.30903e-189	0.478818	0.759	0.474	2.33532e-185
WDR77	2.05839e-189	0.378069	0.278	0.051	3.67216e-185
RGS1	2.44062e-189	0.732807	0.292	0.062	4.35407e-185
PRELID3B	8.37166e-188	0.441466	0.378	0.11	1.4935e-183
CTPS1	1.0589e-187	0.325256	0.181	0.009	1.88909e-183
AEN	1.17049e-187	0.360908	0.233	0.03	2.08815e-183
IL2RB	1.3529e-187	0.427992	0.295	0.061	2.41358e-183
TAGAP	8.01459e-187	0.522263	0.392	0.123	1.4298e-182
MAPKAPK3	4.7917e-186	0.375545	0.261	0.044	8.5484e-182
CDC37	2.03517e-185	0.470248	0.557	0.242	3.63074e-181
HSPBP1	3.31851e-185	0.353131	0.231	0.03	5.92023e-181
GAR1	3.68881e-185	0.365177	0.246	0.037	6.58084e-181
PUS1	5.05267e-185	0.354645	0.238	0.033	9.01396e-181
DNAJA2	5.76938e-185	0.443645	0.397	0.122	1.02926e-180
AC006369.2	7.30337e-185	0.684118	0.298	0.072	1.30292e-180
RRP12	2.39129e-184	0.334556	0.213	0.022	4.26607e-180
LARP1	3.53582e-184	0.441072	0.359	0.1	6.30791e-180
TIMM17A	4.08207e-184	0.396956	0.333	0.082	7.28242e-180
SMG1	5.67377e-184	0.470373	0.46	0.165	1.0122e-179
HLA-A	4.67987e-183	0.268171	0.996	0.994	8.34889e-179
LARS	4.87327e-183	0.443152	0.394	0.121	8.69391e-179
XRN2	8.10053e-183	0.446085	0.476	0.176	1.44513e-178
TDG	1.60859e-182	0.426348	0.389	0.117	2.86972e-178
GNG2	2.48289e-182	0.495362	0.298	0.067	4.42948e-178
IDH3A	1.00176e-181	0.35504	0.237	0.034	1.78714e-177
TUFM	1.1711e-181	0.4715	0.538	0.229	2.08924e-177
PSMD8	1.06448e-180	0.466972	0.566	0.253	1.89904e-176
ILF3	1.3825e-180	0.459906	0.465	0.172	2.46638e-176
LYAR	1.19034e-179	0.361287	0.518	0.196	2.12357e-175
SF3B6	1.26217e-179	0.460578	0.583	0.267	2.25171e-175
MRPL3	1.30751e-179	0.439357	0.402	0.13	2.33259e-175
EPRS	1.50269e-179	0.432003	0.415	0.136	2.6808e-175
TAF4B	4.59513e-179	0.348109	0.181	0.011	8.19772e-175
METTL1	3.54231e-178	0.309846	0.157	0.003	6.31948e-174
DNPEP	5.3245e-178	0.414067	0.364	0.104	9.4989e-174
NFATC1	6.40006e-178	0.407176	0.274	0.054	1.14177e-173
SRFBP1	2.28056e-177	0.389004	0.265	0.05	4.06852e-173
TRIM69	7.36857e-177	0.386307	0.282	0.059	1.31455e-172
LAMTOR5	9.6326e-177	0.45777	0.577	0.263	1.71846e-172
SERPINB9	1.26815e-176	0.520718	0.369	0.114	2.26238e-172
RBM12	2.18403e-176	0.357383	0.245	0.04	3.89631e-172
CRY1	3.38343e-176	0.342254	0.213	0.025	6.03604e-172
FOS	3.57034e-176	0.598558	0.148	0	6.36949e-172
LSM7	5.32148e-176	0.458688	0.63	0.318	9.49352e-172
CENPM	5.49111e-176	0.397462	0.225	0.032	9.79614e-172
OAZ1	3.80374e-175	0.356796	0.941	0.871	6.78587e-171
LTV1	1.736e-174	0.345646	0.225	0.032	3.09703e-170
PMM2	1.87269e-174	0.328497	0.199	0.02	3.34088e-170
SGPP2	2.94748e-174	0.331738	0.166	0.007	5.25831e-170
SF3B5	3.07536e-174	0.4624	0.611	0.298	5.48644e-170
BHLHE40	6.80894e-174	0.398634	0.22	0.03	1.21472e-169
NFKBIZ	7.92616e-174	0.458388	0.24	0.04	1.41403e-169
PTPN1	7.95776e-174	0.435504	0.316	0.08	1.41966e-169
NIPA2	6.84834e-173	0.397943	0.3	0.07	1.22174e-168
ARF6	1.81861e-171	0.488611	0.582	0.274	3.24441e-167
HEATR1	4.2905e-171	0.343705	0.248	0.043	7.65425e-167
UQCRFS1	4.83135e-171	0.436248	0.538	0.233	8.61912e-167
IFI16	8.98747e-171	0.467575	0.568	0.262	1.60336e-166
MAF	3.96248e-170	0.751911	0.359	0.117	7.06907e-166
TRAF3	1.33613e-169	0.342067	0.221	0.032	2.38366e-165
NIPA1	1.66241e-169	0.34522	0.182	0.015	2.96573e-165
AIMP1	1.9513e-169	0.450409	0.487	0.198	3.48112e-165
GNA15	2.54051e-169	0.335712	0.163	0.007	4.53227e-165
CBWD1	2.92888e-169	0.412614	0.361	0.109	5.22513e-165
MRPL52	5.28807e-169	0.437258	0.49	0.195	9.43391e-165
SDC4	8.85056e-169	0.402097	0.147	0.002	1.57894e-164
AHSA1	1.63647e-168	0.404526	0.358	0.106	2.91946e-164
PLD6	3.035e-168	0.318741	0.179	0.014	5.41444e-164
PSMC4	3.14722e-168	0.38536	0.354	0.103	5.61465e-164
CHORDC1	1.7415e-167	0.406369	0.339	0.095	3.10683e-163
FBL	2.06104e-167	0.435523	0.712	0.411	3.6769e-163
SEH1L	2.79734e-167	0.328181	0.211	0.028	4.99045e-163
FNBP1	1.99681e-166	0.507804	0.687	0.412	3.56231e-162
PRDM1	3.19294e-166	0.47004	0.251	0.049	5.6962e-162
ETS2	4.43873e-166	0.342149	0.184	0.017	7.9187e-162
ASNS	8.09204e-166	0.335913	0.213	0.029	1.44362e-161
CCDC86	1.17206e-165	0.279948	0.154	0.005	2.09095e-161
MANF	1.46684e-165	0.463447	0.45	0.173	2.61685e-161
PPIF	5.51828e-164	0.306427	0.181	0.016	9.84461e-160
EHD4	6.51722e-164	0.37804	0.262	0.054	1.16267e-159
PSMD7	2.41696e-163	0.410806	0.428	0.153	4.31186e-159
PVT1	4.06934e-163	0.415663	0.368	0.117	7.2597e-159
MAPRE1	4.08977e-163	0.397635	0.387	0.127	7.29615e-159
WDR36	4.10668e-163	0.338859	0.216	0.032	7.32631e-159
TRMT6	5.02041e-163	0.352725	0.266	0.056	8.95641e-159
HNRNPH3	5.02257e-163	0.443401	0.518	0.225	8.96026e-159
SRSF9	6.40137e-163	0.425877	0.49	0.2	1.14201e-158
LRRC8C	1.55878e-162	0.388679	0.294	0.072	2.78087e-158
NDUFB2	3.77683e-162	0.442759	0.704	0.411	6.73787e-158
DHX15	1.12819e-161	0.366596	0.306	0.078	2.01269e-157
TMED9	5.44698e-161	0.410102	0.437	0.161	9.71742e-157
SPPL2A	7.21282e-161	0.38976	0.309	0.081	1.28677e-156
MAP3K8	9.3826e-161	0.318773	0.151	0.005	1.67386e-156
ADRM1	1.22309e-160	0.399541	0.456	0.173	2.182e-156
RHOG	3.89957e-160	0.46112	0.593	0.298	6.95683e-156
VDAC1	4.76609e-160	0.430138	0.458	0.181	8.5027e-156
PMPCA	5.20439e-160	0.365317	0.276	0.063	9.28463e-156
HM13	7.04009e-160	0.414373	0.422	0.152	1.25595e-155
TRMT1	7.05848e-160	0.352476	0.265	0.057	1.25923e-155
THOC6	2.90692e-159	0.324472	0.211	0.031	5.18595e-155
PSMB5	3.19966e-159	0.378465	0.373	0.119	5.7082e-155
EFHD2	2.47895e-158	0.375717	0.244	0.048	4.42244e-154
CLTB	4.16889e-158	0.416407	0.449	0.173	7.4373e-154
PWP1	1.21365e-157	0.393385	0.342	0.102	2.16516e-153
ARID5A	2.22694e-157	0.460365	0.475	0.196	3.97287e-153
XCL2	7.80843e-157	0.761841	0.134	0.001	1.39302e-152
CCT8	1.35534e-156	0.422076	0.513	0.226	2.41793e-152
WDR3	4.13704e-156	0.309329	0.2	0.027	7.38049e-152
PEA15	4.64195e-156	0.302339	0.19	0.023	8.28124e-152
UBE2D1	2.06104e-155	0.345981	0.271	0.062	3.6769e-151
POLR3H	2.57793e-155	0.324761	0.21	0.032	4.59903e-151
LSM6	3.55407e-155	0.423194	0.523	0.233	6.34046e-151
EXOSC3	1.38579e-154	0.349175	0.279	0.067	2.47226e-150
IDI1	1.39919e-154	0.406791	0.341	0.105	2.49615e-150
SACS	1.96202e-154	0.300211	0.184	0.021	3.50024e-150
C1orf109	3.23385e-154	0.337103	0.238	0.046	5.76919e-150
GLRX3	4.63711e-154	0.399562	0.368	0.121	8.27261e-150
HPRT1	5.68144e-154	0.376188	0.327	0.095	1.01357e-149
SYNGR2	7.50518e-154	0.344241	0.278	0.067	1.33892e-149
KCNK5	8.18884e-154	0.263751	0.13	0	1.46089e-149
PELI1	9.22443e-154	0.337293	0.207	0.031	1.64564e-149
B3GALT6	3.88021e-153	0.311458	0.189	0.023	6.92229e-149
TMEM185B	5.07248e-153	0.280337	0.159	0.011	9.04931e-149
ICAM1	1.49858e-152	0.315765	0.136	0.003	2.67346e-148
UBE2L6	1.73289e-152	0.394042	0.382	0.131	3.09147e-148
PSMB2	3.12149e-152	0.375501	0.41	0.146	5.56873e-148
MRPS23	8.88827e-152	0.361643	0.334	0.1	1.58567e-147
CCT7	1.92175e-151	0.416109	0.468	0.192	3.42841e-147
TXLNG	2.31456e-151	0.333691	0.225	0.041	4.12918e-147
UBE2S	3.21248e-151	0.303738	0.218	0.037	5.73106e-147
UCHL3	3.29883e-151	0.336149	0.248	0.052	5.88512e-147
RBMXL1	4.9056e-151	0.358385	0.298	0.079	8.75159e-147
UTP6	1.33824e-150	0.321021	0.218	0.038	2.38742e-146
BTLA	1.3728e-150	0.326086	0.177	0.019	2.44908e-146
YWHAG	4.06252e-150	0.328447	0.236	0.047	7.24754e-146
DDX55	5.84641e-150	0.310669	0.217	0.037	1.043e-145
ELL2	6.71317e-150	0.289301	0.145	0.006	1.19763e-145
SERPINE2	7.61924e-150	0.340697	0.15	0.008	1.35927e-145
PSMD11	1.34103e-149	0.389445	0.391	0.137	2.3924e-145
IL4I1	4.18662e-149	0.395596	0.166	0.016	7.46893e-145
HNRNPD	4.3288e-149	0.440176	0.562	0.279	7.72258e-145
SAMD4A	4.72417e-149	0.253662	0.131	0.002	8.42793e-145
IL4R	5.02079e-149	0.516491	0.391	0.147	8.95709e-145
LYST	5.35111e-149	0.391527	0.263	0.063	9.54637e-145
GTF3C6	6.37303e-149	0.369549	0.386	0.133	1.13695e-144
DTX3L	9.76644e-149	0.3361	0.216	0.038	1.74233e-144
BAG1	1.39559e-148	0.378123	0.357	0.117	2.48973e-144
COX7B	2.1619e-148	0.420432	0.682	0.394	3.85683e-144
UBE2L3	1.63316e-147	0.392811	0.519	0.232	2.91356e-143
PINX1	9.15332e-147	0.317077	0.23	0.045	1.63295e-142
TRNT1	3.24336e-146	0.349401	0.296	0.08	5.78615e-142
CCDC47	1.78779e-145	0.336444	0.247	0.054	3.18942e-141
CMC2	2.94095e-145	0.389364	0.382	0.135	5.24665e-141
DAZAP1	3.50741e-145	0.34562	0.283	0.074	6.25722e-141
GHITM	2.48171e-144	0.419047	0.557	0.274	4.42736e-140
ARPP19	1.38635e-143	0.377748	0.366	0.127	2.47325e-139
NAF1	4.7109e-143	0.264101	0.159	0.014	8.40425e-139
CYSTM1	4.85504e-143	0.293056	0.174	0.02	8.66139e-139
CXCL10	6.53474e-143	0.283677	0.121	0	1.1658e-138
INPP4B	1.40522e-142	0.367356	0.264	0.066	2.50692e-138
NDUFB8	1.45615e-142	0.414524	0.648	0.364	2.59778e-138
PLCG2	3.49504e-142	0.329523	0.179	0.023	6.23515e-138
BANF1	4.09735e-142	0.383673	0.435	0.173	7.30968e-138
PDCD11	1.61627e-141	0.331239	0.242	0.054	2.88342e-137
MPHOSPH6	2.92254e-141	0.346609	0.273	0.071	5.21381e-137
AGPAT5	7.71021e-141	0.293816	0.182	0.025	1.3755e-136
MYBBP1A	1.22099e-140	0.270865	0.155	0.013	2.17825e-136
SH2B3	1.48465e-140	0.287852	0.175	0.022	2.64862e-136
PTBP1	2.68749e-140	0.355316	0.354	0.119	4.79449e-136
SAR1B	4.02052e-140	0.339712	0.3	0.086	7.1726e-136
MIER1	8.83652e-140	0.4171	0.439	0.181	1.57644e-135
AK2	9.95957e-140	0.338459	0.266	0.068	1.77679e-135
IL32	2.0791e-139	0.50262	0.867	0.709	3.70911e-135
PDAP1	3.32794e-139	0.39486	0.434	0.176	5.93705e-135
FNDC3B	7.44097e-139	0.266077	0.143	0.009	1.32747e-134
USP14	1.58166e-138	0.375303	0.34	0.114	2.82168e-134
FURIN	1.64684e-138	0.318664	0.174	0.022	2.93796e-134
TTF2	1.98542e-138	0.318728	0.212	0.04	3.54198e-134
CTU2	4.09456e-138	0.264672	0.15	0.012	7.3047e-134
FARSA	6.28201e-138	0.334524	0.303	0.089	1.12071e-133
MPHOSPH10	6.62724e-138	0.362292	0.334	0.109	1.1823e-133
SUSD6	1.72235e-137	0.303219	0.207	0.038	3.07268e-133
UBA2	2.06683e-137	0.360134	0.378	0.136	3.68722e-133
TIFA	2.46235e-137	0.400201	0.274	0.075	4.39283e-133
LCP1	3.31421e-137	0.426831	0.505	0.239	5.91255e-133
ALG3	1.01592e-136	0.303433	0.223	0.046	1.81241e-132
PSMD13	1.59245e-136	0.366207	0.378	0.137	2.84093e-132
ARAP2	3.85051e-136	0.354194	0.253	0.063	6.86931e-132
ADAM19	4.17076e-136	0.341242	0.183	0.027	7.44063e-132
NUP35	1.94106e-135	0.301737	0.228	0.049	3.46285e-131
MPP6	2.81154e-135	0.325443	0.228	0.049	5.01579e-131
RAD1	3.05562e-135	0.344236	0.284	0.081	5.45122e-131
PSMD12	4.26551e-135	0.338344	0.336	0.11	7.60967e-131
HDAC2	7.82697e-135	0.342142	0.314	0.098	1.39633e-130
LARP4	8.3665e-135	0.307409	0.192	0.032	1.49258e-130
PDHA1	1.60958e-134	0.316922	0.25	0.061	2.8715e-130
DHX36	2.40013e-134	0.391827	0.494	0.223	4.28184e-130
URB2	2.94756e-134	0.254405	0.136	0.008	5.25845e-130
B4GALT5	3.75482e-134	0.260533	0.139	0.009	6.69861e-130
AGFG1	3.98717e-134	0.287682	0.188	0.03	7.1131e-130
RIPK2	1.81977e-133	0.32003	0.175	0.025	3.24647e-129
BUD31	2.20064e-133	0.367403	0.414	0.163	3.92594e-129
SNRPA1	4.42507e-133	0.348836	0.341	0.116	7.89432e-129
CD53	1.31213e-132	0.409216	0.52	0.248	2.34084e-128
TAPBP	2.24004e-132	0.395526	0.551	0.271	3.99623e-128
LINC-PINT	4.44221e-132	0.382379	0.366	0.133	7.92491e-128
SURF6	1.06749e-131	0.329458	0.305	0.094	1.9044e-127
ROMO1	2.72968e-131	0.363139	0.472	0.205	4.86975e-127
PRPF19	3.2566e-131	0.316588	0.263	0.07	5.80978e-127
POLE4	1.10928e-130	0.378048	0.443	0.188	1.97895e-126
RBM28	1.48559e-130	0.297043	0.23	0.052	2.65029e-126
ZNFX1	1.81967e-130	0.330062	0.309	0.097	3.2463e-126
SOCS2	3.60808e-130	0.314188	0.135	0.009	6.43681e-126
FKBP1A	4.22302e-130	0.406896	0.591	0.321	7.53387e-126
C12orf45	7.91956e-130	0.308597	0.239	0.058	1.41285e-125
ETV6	1.08372e-129	0.347759	0.237	0.058	1.93336e-125
TCERG1	1.27035e-129	0.328012	0.294	0.088	2.26631e-125
NOB1	1.5899e-129	0.323924	0.309	0.097	2.83639e-125
CCL5	1.67263e-129	0.501178	0.697	0.409	2.98397e-125
HSPA8	2.01797e-129	0.355164	0.864	0.709	3.60006e-125
SSRP1	2.53079e-129	0.333869	0.341	0.116	4.51494e-125
NSUN2	2.75796e-129	0.264131	0.174	0.025	4.9202e-125
DOHH	5.49282e-129	0.275466	0.189	0.032	9.79919e-125
IL3	5.5605e-129	0.589488	0.11	0	9.91994e-125
PIM2	7.03914e-129	0.415972	0.284	0.087	1.25578e-124
HIVEP2	8.76858e-129	0.328881	0.311	0.098	1.56431e-124
DPM2	4.61682e-128	0.265046	0.179	0.028	8.23641e-124
MRPL15	5.40079e-128	0.282821	0.214	0.045	9.635e-124
HNRNPR	6.3321e-128	0.378324	0.448	0.194	1.12965e-123
RCN1	1.06168e-127	0.253741	0.154	0.017	1.89403e-123
PDCD2L	1.39475e-127	0.251468	0.15	0.016	2.48824e-123
ZNF330	2.47872e-127	0.30534	0.262	0.071	4.42203e-123
CNBP	4.9151e-127	0.361645	0.806	0.597	8.76853e-123
USP36	1.56266e-126	0.320926	0.291	0.088	2.78779e-122
GNPNAT1	2.29564e-126	0.277536	0.186	0.032	4.09542e-122
CYC1	5.74313e-126	0.347037	0.355	0.13	1.02457e-121
STAT6	6.46898e-126	0.347817	0.325	0.111	1.15407e-121
PTPN22	1.26985e-125	0.301574	0.204	0.042	2.26542e-121
LUCAT1	1.37975e-125	0.270371	0.115	0.003	2.46147e-121
TPI1	1.57271e-125	0.418894	0.607	0.346	2.80571e-121
RAB7A	3.56188e-125	0.38136	0.511	0.248	6.35439e-121
PSMB6	4.3516e-125	0.351485	0.463	0.203	7.76325e-121
PSMA6	4.41926e-125	0.358723	0.398	0.161	7.88395e-121
CCDC59	8.01166e-125	0.350978	0.458	0.2	1.42928e-120
SZRD1	3.69825e-124	0.312595	0.265	0.075	6.59769e-120
YBX3	8.48743e-124	0.284675	0.135	0.011	1.51416e-119
SELENOK	1.27669e-123	0.454403	0.575	0.315	2.27762e-119
PHPT1	5.0332e-123	0.29816	0.282	0.085	8.97924e-119
EXOSC4	9.40544e-123	0.254805	0.166	0.024	1.67793e-118
NDUFAF3	1.2502e-122	0.37368	0.475	0.22	2.23036e-118
PSMB1	4.29596e-122	0.370676	0.637	0.367	7.66399e-118
EIF4G2	5.24967e-122	0.376169	0.646	0.377	9.36541e-118
RSL1D1	5.49482e-122	0.36325	0.715	0.45	9.80276e-118
PSMB7	7.33865e-122	0.354305	0.479	0.219	1.30922e-117
IL17F	1.19826e-121	0.689902	0.104	0	2.13769e-117
ATP13A3	1.24587e-121	0.266581	0.175	0.029	2.22264e-117
NUTF2	1.57454e-121	0.3286	0.322	0.11	2.80898e-117
LLPH	2.22945e-121	0.33121	0.322	0.111	3.97734e-117
CHRM3-AS2	2.34285e-121	0.260712	0.161	0.023	4.17965e-117
UBE2G2	6.72312e-121	0.327609	0.319	0.109	1.19941e-116
MRPS35	9.17251e-121	0.294427	0.275	0.081	1.63638e-116
ASNSD1	1.11119e-120	0.318688	0.294	0.095	1.98236e-116
SCAMP3	3.26165e-120	0.330908	0.326	0.115	5.81877e-116
PHF11	8.61244e-120	0.34549	0.348	0.129	1.53646e-115
XIRP1	1.11206e-119	0.338122	0.102	0	1.98392e-115
VIM	1.9689e-119	0.589402	0.873	0.789	3.51251e-115
ARC	4.05289e-119	0.369771	0.101	0	7.23036e-115
POLR2F	5.57095e-119	0.354242	0.455	0.206	9.93857e-115
FAM210A	9.87408e-119	0.260438	0.172	0.029	1.76154e-114
SNHG9	1.08948e-118	0.369093	0.471	0.22	1.94363e-114
CBX6	2.03031e-118	0.425754	0.371	0.152	3.62208e-114
IL6ST	2.12574e-118	0.372279	0.367	0.144	3.79232e-114
AIMP2	2.60022e-118	0.250568	0.159	0.023	4.6388e-114
ANKLE2	6.31954e-118	0.33494	0.293	0.096	1.12741e-113
SF3A3	6.33497e-118	0.294209	0.296	0.096	1.13016e-113
XRCC6	1.0852e-117	0.351097	0.486	0.23	1.936e-113
SRA1	1.66434e-117	0.296714	0.255	0.073	2.96918e-113
XRCC5	2.37483e-117	0.371656	0.566	0.299	4.2367e-113
PTGES3	3.05178e-117	0.371099	0.693	0.442	5.44437e-113
KARS	4.22427e-117	0.344618	0.435	0.191	7.5361e-113
SEC61A1	5.45334e-117	0.276026	0.24	0.064	9.72876e-113
LDLR	5.60668e-117	0.264997	0.158	0.023	1.00023e-112
DDX24	5.69582e-117	0.381235	0.673	0.419	1.01614e-112
EXOSC6	1.03538e-116	0.310797	0.293	0.096	1.84713e-112
PSMA1	1.45566e-116	0.356412	0.572	0.303	2.5969e-112
SPEN	2.052e-116	0.338098	0.297	0.1	3.66078e-112
PDCD2	2.09728e-116	0.350232	0.486	0.232	3.74155e-112
POLR3D	4.20379e-116	0.267587	0.205	0.046	7.49957e-112
MPLKIP	5.29351e-116	0.34094	0.425	0.183	9.44362e-112
VMA21	1.27961e-115	0.311016	0.283	0.09	2.28283e-111
FAM208B	1.59069e-115	0.296132	0.266	0.08	2.83778e-111
NDUFA6	2.05869e-115	0.333405	0.406	0.171	3.6727e-111
GGCX	2.54201e-115	0.277711	0.174	0.032	4.53494e-111
SRP72	2.85541e-115	0.323281	0.364	0.141	5.09405e-111
PSMC1	4.27876e-115	0.317538	0.356	0.136	7.6333e-111
UMPS	1.34555e-114	0.263306	0.192	0.04	2.40047e-110
MRPL14	9.34927e-114	0.337554	0.37	0.149	1.66791e-109
EMC7	1.21481e-113	0.320313	0.36	0.139	2.16723e-109
TIMM9	2.2359e-113	0.306504	0.312	0.11	3.98884e-109
MLLT6	6.14625e-113	0.358998	0.409	0.177	1.09649e-108
CDC42EP3	6.42889e-113	0.363342	0.375	0.154	1.14691e-108
MRPS25	1.02372e-112	0.293383	0.286	0.094	1.82631e-108
BTF3L4	1.09631e-112	0.312275	0.361	0.141	1.95581e-108
SDAD1	1.35097e-112	0.309626	0.309	0.109	2.41014e-108
WDR1	1.73749e-112	0.336667	0.367	0.148	3.09969e-108
SNX10	2.59712e-112	0.325015	0.177	0.035	4.63326e-108
TM9SF3	5.72763e-112	0.317226	0.341	0.128	1.02181e-107
MRPL21	1.62356e-111	0.287586	0.286	0.094	2.89643e-107
CARS	2.55104e-111	0.25784	0.206	0.049	4.55106e-107
FAM98A	3.11609e-111	0.250658	0.176	0.034	5.5591e-107
DDX27	4.40337e-111	0.321951	0.386	0.16	7.85561e-107
TRIAP1	4.7731e-111	0.290056	0.255	0.076	8.51521e-107
PSMC3	2.00313e-110	0.315045	0.362	0.144	3.57359e-106
DNAJB9	2.08008e-110	0.358725	0.361	0.148	3.71086e-106
CISD3	2.49753e-110	0.327586	0.27	0.087	4.45559e-106
DUS3L	3.22859e-110	0.250031	0.171	0.032	5.75981e-106
CHMP2A	1.81826e-109	0.339972	0.454	0.213	3.24378e-105
TYMP	1.99551e-109	0.37099	0.251	0.077	3.55999e-105
SPAG9	2.67076e-109	0.29881	0.229	0.064	4.76464e-105
YDJC	3.03096e-109	0.290948	0.276	0.09	5.40723e-105
CCDC58	3.44707e-109	0.263331	0.156	0.026	6.14957e-105
MTFP1	6.45477e-109	0.262065	0.194	0.044	1.15153e-104
RRP1B	6.51796e-109	0.323357	0.338	0.131	1.1628e-104
KRR1	7.49488e-109	0.318406	0.383	0.16	1.33709e-104
CSNK1D	1.17188e-108	0.29844	0.309	0.11	2.09064e-104
PGGHG	1.4109e-108	0.268102	0.188	0.042	2.51705e-104
SAP18	3.47231e-108	0.343669	0.694	0.447	6.19461e-104
SELL	4.33535e-108	0.494837	0.666	0.457	7.73427e-104
KPNB1	5.39391e-108	0.33821	0.446	0.207	9.62274e-104
ENOPH1	1.12045e-107	0.303926	0.28	0.094	1.99889e-103
FAM177A1	1.19126e-107	0.35516	0.371	0.156	2.1252e-103
PAPOLA	1.86426e-107	0.321214	0.515	0.259	3.32584e-103
MAPK6	2.29802e-107	0.251172	0.175	0.035	4.09966e-103
PSMB9	2.60085e-107	0.389056	0.653	0.418	4.63991e-103
PARP9	2.78527e-107	0.25329	0.156	0.026	4.96891e-103
RASSF5	3.14811e-107	0.371215	0.503	0.26	5.61623e-103
CYLD	3.32673e-107	0.428025	0.523	0.287	5.93488e-103
HNRNPA3	8.79071e-107	0.350759	0.612	0.355	1.56826e-102
PTP4A1	9.04125e-107	0.2646	0.219	0.059	1.61296e-102
ANXA2	2.29055e-106	0.398853	0.285	0.102	4.08634e-102
MAST4	8.5075e-106	0.291937	0.219	0.06	1.51774e-101
DDX3Y	1.05792e-105	0.279096	0.238	0.07	1.88732e-101
MPZL3	1.11854e-105	0.253788	0.181	0.039	1.99547e-101
TIAM1	1.21256e-105	0.314395	0.21	0.055	2.16322e-101
MGAT2	2.16709e-105	0.280471	0.266	0.086	3.86609e-101
YTHDF2	2.73154e-105	0.302721	0.365	0.149	4.87307e-101
PPP1R16B	2.95451e-105	0.260884	0.197	0.048	5.27084e-101
ORMDL2	3.41973e-105	0.312343	0.311	0.115	6.10079e-101
GTF2A2	1.59798e-104	0.328579	0.45	0.21	2.85079e-100
MRPL54	2.33649e-104	0.308088	0.366	0.15	4.1683e-100
TMEM167A	4.00636e-104	0.305497	0.331	0.128	7.14734e-100
LSM1	8.46897e-104	0.283864	0.353	0.14	1.51086e-99
AUP1	1.153e-103	0.302596	0.344	0.137	2.05696e-99
IPO7	2.47752e-103	0.27825	0.246	0.076	4.41989e-99
IFRD1	2.54611e-103	0.265718	0.208	0.055	4.54226e-99
ARHGDIA	2.68348e-103	0.333735	0.483	0.24	4.78732e-99
CCDC12	4.00851e-103	0.322623	0.511	0.256	7.15118e-99
PHF5A	2.53006e-102	0.279898	0.303	0.111	4.51363e-98
FAM133B	3.96113e-102	0.333422	0.475	0.234	7.06666e-98
UTP18	4.13628e-102	0.273032	0.252	0.08	7.37912e-98
KPNA4	5.97447e-102	0.285225	0.249	0.079	1.06585e-97
TMEM147	1.14666e-101	0.318731	0.407	0.182	2.04564e-97
ZFP36L1	1.45934e-101	0.510515	0.706	0.501	2.60345e-97
NOL11	1.64253e-101	0.26975	0.251	0.08	2.93027e-97
CDC42	1.93512e-101	0.356621	0.708	0.466	3.45226e-97
POLE3	6.19301e-101	0.29034	0.293	0.107	1.10483e-96
EZR	6.37797e-101	0.317586	0.369	0.157	1.13783e-96
RGCC	7.3926e-101	0.572071	0.701	0.532	1.31884e-96
RPL7L1	4.5978e-100	0.329652	0.49	0.249	8.20248e-96
TANK	5.3465e-100	0.34156	0.331	0.135	9.53815e-96
CLDND1	5.58303e-100	0.345676	0.439	0.214	9.96012e-96
STOML2	5.62827e-100	0.302815	0.319	0.125	1.00408e-95
NUP62	2.48886e-99	0.278485	0.259	0.086	4.44012e-95
PKIA	4.24804e-99	0.270789	0.179	0.042	7.5785e-95
METTL2B	4.25947e-99	0.261324	0.207	0.056	7.59889e-95
RAB10	1.11342e-98	0.278028	0.336	0.133	1.98635e-94
NPM3	1.17745e-98	0.252045	0.21	0.058	2.10058e-94
ADAR	2.18858e-98	0.336092	0.492	0.253	3.90443e-94
LETM1	2.69464e-98	0.259562	0.204	0.055	4.80723e-94
TIGIT	2.99765e-98	0.387006	0.199	0.054	5.34782e-94
ACP1	3.05934e-98	0.313771	0.451	0.218	5.45786e-94
SRP54	3.70929e-98	0.25123	0.242	0.076	6.61737e-94
PPP1R11	4.50761e-98	0.309525	0.385	0.17	8.04158e-94
CAPRIN1	5.07039e-98	0.267487	0.265	0.09	9.04558e-94
REXO4	6.4717e-98	0.305416	0.345	0.143	1.15455e-93
CISD1	7.89794e-98	0.271886	0.238	0.075	1.40899e-93
MTDH	1.46004e-97	0.356438	0.64	0.4	2.60471e-93
C10orf128	2.29328e-97	0.260694	0.132	0.02	4.09122e-93
IFT57	3.99476e-97	0.260318	0.191	0.049	7.12666e-93
CSTF2T	4.17049e-97	0.254992	0.217	0.063	7.44015e-93
ATXN2L	9.27957e-97	0.272768	0.243	0.079	1.65548e-92
SRSF1	2.47326e-96	0.306373	0.433	0.204	4.41229e-92
NUDT4	3.63098e-96	0.298246	0.338	0.139	6.47767e-92
RBM25	4.31265e-96	0.32512	0.542	0.298	7.69376e-92
SBDS	4.36426e-96	0.279825	0.844	0.651	7.78584e-92
AKR1A1	7.94759e-96	0.300527	0.336	0.138	1.41785e-91
XPOT	7.99783e-96	0.259911	0.221	0.066	1.42681e-91
PTGER2	2.56732e-95	0.289968	0.168	0.038	4.5801e-91
TXNDC17	3.15191e-95	0.2662	0.259	0.089	5.62301e-91
GNL1	8.01811e-95	0.267717	0.263	0.092	1.43043e-90
COPS3	2.44449e-94	0.255855	0.26	0.089	4.36098e-90
PARP14	8.27846e-94	0.290568	0.257	0.09	1.47688e-89
NSRP1	1.03728e-93	0.298807	0.347	0.148	1.85051e-89
MRPS15	9.52691e-93	0.266728	0.304	0.118	1.6996e-88
CD3D	2.55877e-92	0.297156	0.906	0.834	4.56484e-88
TSPAN5	3.23674e-92	0.25598	0.178	0.045	5.77434e-88
RAP1B	3.68672e-92	0.330628	0.554	0.317	6.57711e-88
ST8SIA4	5.09198e-92	0.254883	0.176	0.043	9.0841e-88
NDUFA13	8.59846e-92	0.307286	0.662	0.421	1.53396e-87
SOD1	4.57223e-91	0.335889	0.81	0.654	8.15686e-87
CCNL1	9.89236e-91	0.322642	0.511	0.273	1.7648e-86
NDUFAF2	1.16852e-90	0.259002	0.223	0.071	2.08464e-86
NFE2L2	2.66258e-90	0.329283	0.512	0.28	4.75005e-86
PFDN6	5.82759e-90	0.255971	0.277	0.103	1.03964e-85
RBM39	6.72885e-90	0.308244	0.764	0.549	1.20043e-85
RNH1	1.92897e-89	0.29675	0.449	0.225	3.44128e-85
STAT4	5.41282e-89	0.273931	0.252	0.089	9.65647e-85
APOBEC3G	1.13328e-88	0.479029	0.31	0.136	2.02176e-84
TRA2A	1.19911e-88	0.273196	0.323	0.134	2.13921e-84
SURF4	1.30634e-88	0.264293	0.284	0.109	2.3305e-84
HSD17B10	1.44627e-88	0.253484	0.304	0.12	2.58014e-84
ECHDC1	4.55499e-88	0.252739	0.274	0.103	8.1261e-84
C17orf49	2.03971e-87	0.277635	0.247	0.088	3.63885e-83
PRPF40A	3.87365e-87	0.303086	0.444	0.227	6.91059e-83
AURKAIP1	4.89053e-87	0.293451	0.492	0.258	8.7247e-83
JAK3	3.90781e-86	0.270206	0.243	0.087	6.97154e-82
GCLM	7.14119e-86	0.267683	0.251	0.091	1.27399e-81
MRPL57	1.02189e-85	0.309877	0.57	0.337	1.82306e-81
VAPA	2.09715e-84	0.308104	0.574	0.342	3.74131e-80
PPP4R2	2.69896e-84	0.257272	0.264	0.1	4.81495e-80
CHMP4B	3.95935e-84	0.29082	0.364	0.168	7.06348e-80
FUS	1.92039e-83	0.304981	0.722	0.502	3.42598e-79
WTAP	1.92092e-83	0.292004	0.397	0.191	3.42693e-79
ARF1	3.06664e-83	0.286795	0.57	0.329	5.47089e-79
DCTD	6.22626e-83	0.25354	0.33	0.143	1.11076e-78
MYL6	1.19189e-82	0.273795	0.892	0.798	2.12634e-78
VDAC2	2.44075e-82	0.283765	0.516	0.285	4.3543e-78
CAMTA1	6.96661e-82	0.260718	0.322	0.138	1.24284e-77
YME1L1	7.17421e-82	0.267749	0.303	0.128	1.27988e-77
APEX1	1.0615e-81	0.275216	0.397	0.192	1.89372e-77
PSMA4	6.70476e-81	0.279473	0.451	0.235	1.19613e-76
PPP2CA	9.92904e-81	0.265524	0.381	0.18	1.77134e-76
IMPDH2	4.9272e-80	0.264075	0.381	0.182	8.79013e-76
CHD1	8.66262e-80	0.270722	0.33	0.146	1.54541e-75
ATP5B	1.15342e-79	0.284962	0.513	0.287	2.0577e-75
GABPB1	2.46212e-79	0.306489	0.5	0.281	4.39242e-75
TPM4	2.64e-79	0.326411	0.237	0.09	4.70977e-75
ABT1	4.906e-79	0.263317	0.361	0.168	8.75231e-75
BDP1	5.49752e-79	0.270733	0.312	0.136	9.80758e-75
RUNX3	1.34673e-78	0.281025	0.31	0.136	2.40256e-74
DYNLT3	1.55422e-78	0.275992	0.297	0.127	2.77274e-74
RNF149	1.95207e-78	0.258126	0.318	0.139	3.4825e-74
CALR	4.27475e-78	0.312527	0.537	0.314	7.62616e-74
EIF1B	5.26561e-78	0.298	0.466	0.253	9.39385e-74
BCAS2	1.7443e-77	0.257318	0.323	0.143	3.11183e-73
SSB	2.58961e-77	0.321812	0.489	0.281	4.61986e-73
MRPL33	3.62939e-77	0.273398	0.476	0.257	6.47483e-73
FKBP11	5.0265e-77	0.26007	0.396	0.197	8.96727e-73
PRF1	8.26096e-77	0.273252	0.116	0.021	1.47375e-72
ERH	2.24829e-76	0.290983	0.6	0.376	4.01095e-72
ENSA	3.72579e-76	0.267071	0.387	0.189	6.64681e-72
PRPF4B	5.68692e-76	0.262214	0.326	0.148	1.01455e-71
U2SURP	1.65992e-75	0.275609	0.417	0.217	2.9613e-71
EVI2A	2.66853e-75	0.388727	0.557	0.356	4.76066e-71
SLC30A7	3.11965e-75	0.272954	0.305	0.135	5.56546e-71
SEC11C	5.35819e-75	0.270154	0.399	0.201	9.55902e-71
PABPC4	7.40165e-75	0.282277	0.478	0.268	1.32045e-70
TESPA1	7.61586e-75	0.301335	0.487	0.278	1.35867e-70
SLC16A1-AS1	1.07245e-74	0.259353	0.25	0.099	1.91326e-70
DNAJB6	1.37839e-74	0.283543	0.562	0.335	2.45905e-70
SPCS3	1.99123e-74	0.251683	0.307	0.136	3.55235e-70
SLC38A2	2.66393e-74	0.251217	0.263	0.107	4.75245e-70
APOBEC3C	6.3529e-74	0.383896	0.244	0.1	1.13336e-69
PDCD5	1.30516e-73	0.275684	0.404	0.207	2.32841e-69
WNK1	1.05738e-72	0.27657	0.35	0.169	1.88637e-68
YWHAZ	5.11904e-72	0.267746	0.676	0.451	9.13236e-68
HAX1	1.3005e-71	0.299812	0.483	0.278	2.32009e-67
IMP3	7.31104e-70	0.277392	0.459	0.256	1.30429e-65
ATXN1	1.50689e-69	0.262178	0.264	0.113	2.68829e-65
RAD23A	1.57057e-69	0.266718	0.475	0.264	2.8019e-65
CCDC85B	1.5869e-69	0.296327	0.525	0.317	2.83103e-65
AKIRIN1	1.86002e-69	0.251655	0.381	0.193	3.31827e-65
PDIA6	3.48391e-69	0.27986	0.396	0.209	6.2153e-65
CYSLTR1	4.019e-69	0.308988	0.276	0.126	7.16989e-65
RBX1	5.7509e-69	0.263044	0.533	0.314	1.02596e-64
CLEC2D	1.91014e-68	0.273681	0.863	0.75	3.40768e-64
RHOH	2.79367e-68	0.31182	0.597	0.384	4.9839e-64
JTB	1.07562e-66	0.258583	0.629	0.412	1.91891e-62
EMP3	1.95503e-66	0.286908	0.74	0.575	3.48777e-62
CST7	1.33061e-65	0.252374	0.206	0.078	2.37382e-61
TAF7	3.20464e-65	0.252527	0.545	0.331	5.71707e-61
SLC38A1	9.91428e-64	0.253229	0.483	0.278	1.76871e-59
KRT10	7.72534e-63	0.253947	0.534	0.32	1.3782e-58
TGFB1	9.30196e-60	0.275401	0.414	0.231	1.65947e-55
NSA2	2.18479e-58	0.256689	0.623	0.418	3.89767e-54
GPR183	1.45014e-52	0.317982	0.601	0.429	2.58704e-48
RP11-347P5.1	3.32158e-51	0.253118	0.297	0.156	5.9257e-47
ANXA1	2.99942e-21	0.361357	0.491	0.371	5.35097e-17

## Sheet: Supplementary Table 5
Gene	P value	Average log fold change	% Stimulated	% Unstimulated	Adjusted p value
ZFP36L2	0	1.44836	0.834	0.154	0
MYO1F	0	1.42706	0.701	0.05	0
GIMAP7	0	1.37483	0.895	0.235	0
CCR7	0	1.14209	0.738	0.202	0
FYB	0	1.10363	0.729	0.221	0
LAPTM5	0	1.07605	0.858	0.392	0
SPOCK2	0	1.07232	0.625	0.138	0
PIK3IP1	0	1.06736	0.641	0.123	0
TRAF3IP3	0	1.06414	0.615	0.104	0
SARAF	0	1.04715	0.96	0.653	0
AES	0	1.03992	0.769	0.29	0
ARHGDIB	0	1.0383	0.871	0.442	0
EVL	0	1.03357	0.834	0.353	0
TMSB4X	0	0.987514	1	0.999	0
LCK	0	0.97839	0.65	0.189	0
AAK1	0	0.977425	0.736	0.272	0
SEPT9	0	0.975236	0.554	0.098	0
LSP1	0	0.970248	0.68	0.239	0
GIMAP1	0	0.927486	0.594	0.128	0
CD3G	0	0.918112	0.622	0.197	0
CXCR4	0	0.916645	0.593	0.18	0
TXNIP	0	0.902124	0.472	0.065	0
GIMAP4	0	0.901174	0.631	0.172	0
CD27	0	0.899987	0.476	0.074	0
LIMD2	0	0.886516	0.784	0.391	0
CD52	0	0.869167	0.967	0.787	0
FCMR	0	0.85901	0.481	0.098	0
S1PR4	0	0.853248	0.433	0.045	0
SEPT6	0	0.831989	0.597	0.206	0
SORL1	0	0.830903	0.469	0.099	0
RCSD1	0	0.824914	0.441	0.075	0
FAM65B	0	0.819337	0.438	0.08	0
PABPC3	0	0.819211	0.836	0.549	0
OCIAD2	0	0.815916	0.844	0.538	0
GPSM3	0	0.812622	0.623	0.239	0
KLF2	0	0.808768	0.377	0.022	0
TCF7	0	0.808275	0.54	0.188	0
FAM102A	0	0.806851	0.403	0.049	0
YPEL3	0	0.798113	0.394	0.045	0
ITM2B	0	0.797267	0.867	0.582	0
TBC1D10C	0	0.796448	0.401	0.048	0
CORO1A	0	0.788696	0.795	0.459	0
LEPROTL1	0	0.773457	0.545	0.194	0
FXYD5	0	0.769966	0.947	0.783	0
S100A11	0	0.744204	0.766	0.471	0
HMGB2	0	0.741745	0.394	0.065	0
C6orf48	0	0.740582	0.77	0.448	0
CD37	0	0.701848	0.698	0.397	0
IL16	0	0.696971	0.342	0.033	0
HMGB1	0	0.663226	0.834	0.607	0
LDHB	0	0.654637	0.922	0.778	0
FTL	0	0.623843	0.991	0.935	0
PPDPF	0	0.622818	0.833	0.606	0
RPS4Y1	0	0.540422	0.945	0.837	0
EEF1D	0	0.520284	0.989	0.954	0
RPL13A	0	0.505434	1	1	0
RP11-255M2.3	0	0.50438	0.938	0.844	0
GLTSCR2	0	0.494158	0.974	0.92	0
EEF2	0	0.485596	0.978	0.934	0
RPS4X	0	0.460072	1	0.998	0
EEF1A1	0	0.456014	1	1	0
RPL10	0	0.439462	1	1	0
RPL3	0	0.435859	1	1	0
PFDN5	0	0.399082	0.993	0.969	0
RPL27A	0	0.392964	1	0.999	0
RPL11	0	0.367426	1	1	0
RPL34	0	0.358816	1	1	0
RPS27	0	0.357559	1	0.999	0
RPS3	0	0.337988	1	1	0
RPS3A	0	0.333038	1	0.999	0
RPS15A	0	0.328225	1	1	0
MT-ND3	0	0.32701	1	0.998	0
RPL23A	0	0.318541	1	0.999	0
RPS28	0	0.315818	1	0.998	0
RPL31	0	0.315241	1	0.999	0
RPL39	0	0.313372	1	0.999	0
RPL13	0	0.310024	1	1	0
RPS29	0	0.305287	1	0.999	0
RPL30	0	0.291432	1	0.999	0
RPS2	0	0.288663	1	1	0
RPS18	0	0.284388	1	1	0
RPS15	0	0.278007	1	1	0
RPL32	0	0.277097	1	1	0
RPL9	0	0.27642	1	0.997	0
RPL18	0	0.273971	1	0.999	0
MT-CO1	0	0.273959	1	1	0
RPL19	0	0.272403	1	1	0
RPS14	0	0.267365	1	1	0
RPL26	0	0.259346	1	0.999	0
RPS25	0	0.256123	1	0.999	0
RPL28	0	0.250414	1	1	0
SUN2	2.3293e-305	0.709128	0.352	0.041	4.15547e-301
CAMK4	6.47752e-298	0.715226	0.549	0.216	1.15559e-293
ATM	6.41321e-295	0.735625	0.471	0.14	1.14412e-290
MYL12A	4.06793e-294	0.593554	0.804	0.579	7.25718e-290
CH17-189H20.1	2.09199e-290	0.706337	0.57	0.241	3.7321e-286
NMT2	6.73156e-287	0.677416	0.314	0.027	1.20091e-282
RPL17	9.90548e-286	0.351258	0.992	0.973	1.76714e-281
PDCD4	7.04129e-282	0.710074	0.557	0.236	1.25617e-277
NBEAL1	1.50916e-278	0.25684	1	0.997	2.69234e-274
PSIP1	7.67351e-277	0.68422	0.413	0.096	1.36895e-272
TSC22D3	2.45105e-276	0.647755	0.276	0.011	4.37266e-272
RSRP1	1.29283e-275	0.670244	0.577	0.262	2.30641e-271
EIF3F	1.61967e-275	0.575452	0.785	0.583	2.8895e-271
PRMT2	3.04638e-273	0.607903	0.59	0.241	5.43474e-269
RPL22	5.74479e-272	0.315683	0.996	0.99	1.02487e-267
PBXIP1	2.28745e-270	0.669239	0.331	0.045	4.08081e-266
LAMTOR4	1.04219e-266	0.672074	0.553	0.255	1.85927e-262
TNRC6B	6.44182e-265	0.673136	0.47	0.148	1.14922e-260
TMEM134	4.21209e-264	0.688061	0.41	0.111	7.51438e-260
UBA52	1.31007e-261	0.250254	0.999	0.996	2.33717e-257
CD247	1.35538e-261	0.679356	0.457	0.149	2.41801e-257
EIF3E	1.55694e-261	0.466362	0.924	0.846	2.77757e-257
RPL7A	1.56371e-261	0.297288	0.997	0.99	2.78966e-257
STMN3	1.37221e-258	0.63587	0.298	0.03	2.44802e-254
ERP29	5.71254e-256	0.607996	0.673	0.425	1.01912e-251
BIN2	2.55358e-255	0.658709	0.378	0.085	4.5556e-251
GMFG	2.87798e-249	0.554978	0.754	0.543	5.13431e-245
TMEM204	1.31164e-248	0.596269	0.264	0.016	2.33997e-244
PNRC1	2.46431e-241	0.578476	0.627	0.337	4.39632e-237
NCF1	9.87099e-241	0.665017	0.353	0.075	1.76098e-236
VAMP2	7.71811e-236	0.590522	0.66	0.424	1.37691e-231
UQCRB	4.14011e-235	0.457621	0.908	0.812	7.38595e-231
RPSA	2.65763e-231	0.271803	0.997	0.993	4.74121e-227
GYPC	8.08329e-231	0.639083	0.537	0.261	1.44206e-226
ARL4C	1.6255e-229	0.615427	0.394	0.109	2.89989e-225
TOMM7	1.99428e-226	0.351432	0.977	0.941	3.5578e-222
PASK	7.50517e-225	0.748448	0.31	0.056	1.33892e-220
BIN1	3.21726e-223	0.5897	0.326	0.065	5.73959e-219
ACAP1	4.74568e-222	0.619412	0.374	0.101	8.46629e-218
HSD17B11	3.27131e-221	0.611783	0.357	0.091	5.83602e-217
LINC00969	7.6813e-221	0.631286	0.407	0.131	1.37034e-216
RCAN3	1.28227e-220	0.605652	0.424	0.143	2.28757e-216
COMMD6	6.81736e-219	0.442112	0.885	0.787	1.21622e-214
GIMAP2	9.17752e-216	0.604968	0.357	0.093	1.63727e-211
SSR2	4.1532e-215	0.545605	0.703	0.504	7.40931e-211
RACK1	4.55438e-214	0.273763	0.997	0.989	8.12501e-210
SUSD3	5.49556e-211	0.540991	0.242	0.02	9.80408e-207
ARHGAP45	1.83836e-209	0.574236	0.311	0.064	3.27963e-205
PNISR	1.87987e-208	0.485617	0.778	0.613	3.35368e-204
LAT	3.9503e-208	0.60086	0.467	0.202	7.04734e-204
S100A6	3.97881e-204	0.543392	0.722	0.501	7.09819e-200
ID3	7.16357e-201	0.544553	0.249	0.029	1.27798e-196
LDLRAP1	1.17952e-198	0.497812	0.222	0.015	2.10427e-194
BCL11B	6.07862e-198	0.57757	0.467	0.2	1.08443e-193
EIF3L	1.40562e-193	0.513197	0.683	0.491	2.50763e-189
ODF2L	3.83096e-193	0.545532	0.266	0.043	6.83444e-189
ARHGAP30	7.7291e-193	0.554734	0.332	0.086	1.37887e-188
PABPC1	2.6184e-184	0.346369	0.988	0.986	4.67122e-180
UCP2	2.50046e-183	0.551393	0.322	0.087	4.46082e-179
NLRC3	5.75966e-183	0.48751	0.22	0.021	1.02752e-178
ATP5G2	6.58846e-183	0.434915	0.841	0.742	1.17538e-178
PPP2R5C	7.17304e-181	0.608468	0.47	0.23	1.27967e-176
THEM4	6.05659e-177	0.546402	0.323	0.096	1.08049e-172
STK17A	8.34215e-177	0.539477	0.539	0.307	1.48824e-172
TMEM63A	1.63811e-176	0.47442	0.224	0.026	2.92239e-172
CALM1	8.49381e-174	0.422408	0.819	0.681	1.5153e-169
BTN3A2	2.56818e-173	0.549295	0.374	0.133	4.58164e-169
TECR	9.32254e-170	0.541038	0.363	0.134	1.66314e-165
MCUB	1.77662e-168	0.532439	0.413	0.178	3.1695e-164
TCEAL8	3.85042e-166	0.491209	0.263	0.055	6.86915e-162
CDKN1B	2.08961e-164	0.483333	0.246	0.046	3.72786e-160
CD3E	2.84746e-164	0.448873	0.761	0.631	5.07987e-160
LINC00869	3.01751e-163	0.522619	0.315	0.097	5.38323e-159
NLRP1	5.3151e-163	0.472288	0.233	0.038	9.48214e-159
TSC22D4	5.43261e-163	0.493444	0.264	0.058	9.69177e-159
CCM2	3.94637e-162	0.488063	0.253	0.052	7.04033e-158
EPB41	1.29952e-161	0.530021	0.33	0.109	2.31835e-157
NOSIP	8.76348e-161	0.532417	0.447	0.218	1.5634e-156
SLFN5	9.35596e-160	0.513359	0.314	0.093	1.6691e-155
N4BP2L2	4.09085e-159	0.455552	0.703	0.542	7.29808e-155
SCML4	1.24315e-157	0.445719	0.212	0.029	2.21778e-153
RBL2	1.60453e-156	0.515183	0.298	0.088	2.86248e-152
MBP	1.65129e-155	0.533927	0.377	0.155	2.9459e-151
ADD3	2.23065e-155	0.50131	0.321	0.105	3.97949e-151
TMEM123	6.04475e-155	0.451216	0.665	0.482	1.07838e-150
DEF6	6.09409e-153	0.471589	0.243	0.051	1.08719e-148
TTC3	3.82688e-149	0.511597	0.397	0.175	6.82716e-145
ATP5D	2.2483e-148	0.462542	0.588	0.404	4.01096e-144
CNN2	2.8962e-147	0.462214	0.233	0.048	5.16682e-143
CYTH4	1.17566e-146	0.450859	0.223	0.042	2.09739e-142
LITAF	1.68359e-146	0.518181	0.362	0.148	3.00352e-142
APOLD1	1.94136e-146	0.427123	0.204	0.029	3.46339e-142
BCL9L	1.32089e-145	0.434603	0.205	0.031	2.35647e-141
HMGN2	4.16569e-145	0.471533	0.591	0.405	7.43159e-141
ARHGEF1	8.38734e-145	0.512588	0.355	0.147	1.4963e-140
C1orf56	7.1773e-144	0.498244	0.358	0.136	1.28043e-139
MTERF4	1.36458e-143	0.510181	0.366	0.158	2.43441e-139
PDE3B	2.41036e-142	0.458515	0.257	0.065	4.30008e-138
IRF3	1.87116e-140	0.481321	0.295	0.097	3.33816e-136
C16orf54	7.05763e-140	0.414444	0.173	0.016	1.25908e-135
POLR2J3	1.33542e-138	0.466812	0.592	0.416	2.38238e-134
YPEL2	2.26383e-137	0.377592	0.158	0.01	4.03867e-133
RP11-763B22.4	3.69094e-137	0.402023	0.187	0.025	6.58464e-133
GSTK1	1.21112e-136	0.48214	0.514	0.322	2.16063e-132
MAP4K2	6.10409e-136	0.404879	0.189	0.027	1.08897e-131
RGS10	8.23293e-136	0.416901	0.728	0.601	1.46875e-131
TC2N	1.72617e-135	0.485997	0.274	0.084	3.0795e-131
MYL12B	2.64673e-135	0.389148	0.789	0.7	4.72176e-131
GIMAP6	2.76604e-135	0.401132	0.193	0.029	4.93461e-131
TIPIN	1.14865e-134	0.35353	0.868	0.811	2.04919e-130
SERINC5	1.32012e-134	0.455939	0.314	0.111	2.3551e-130
ANXA11	6.63454e-134	0.475473	0.364	0.162	1.1836e-129
RNASET2	9.61582e-134	0.478831	0.353	0.152	1.71546e-129
NDUFB10	2.85377e-133	0.474153	0.354	0.152	5.09113e-129
SMDT1	3.65622e-133	0.424363	0.661	0.516	6.5227e-129
DPEP2	5.83448e-133	0.421769	0.199	0.035	1.04087e-128
VAMP8	1.48727e-132	0.471374	0.392	0.191	2.65328e-128
LINC00861	6.02765e-132	0.476052	0.469	0.258	1.07533e-127
CTSD	8.08179e-132	0.410658	0.195	0.033	1.44179e-127
TNRC6C	8.19308e-132	0.429453	0.229	0.053	1.46165e-127
CCND3	1.5053e-131	0.451997	0.264	0.079	2.68546e-127
FMNL1	4.02126e-131	0.461384	0.296	0.104	7.17393e-127
CLIC3	4.74115e-131	0.415086	0.143	0.006	8.45821e-127
COX4I1	1.19268e-130	0.257095	0.976	0.956	2.12774e-126
SIT1	1.34842e-130	0.362837	0.156	0.012	2.40558e-126
RP11-539L10.2	6.12154e-130	0.355639	0.135	0.003	1.09208e-125
S100A4	1.42222e-129	0.629766	0.528	0.347	2.53724e-125
RARRES3	3.32983e-129	0.495589	0.484	0.302	5.94042e-125
CNOT6L	4.79996e-129	0.426554	0.22	0.05	8.56312e-125
STK38	2.33219e-128	0.399312	0.191	0.033	4.16063e-124
ISCU	1.71393e-126	0.450071	0.475	0.287	3.05766e-122
ITGAL	3.25307e-126	0.379466	0.183	0.028	5.80347e-122
ARL2BP	5.94262e-126	0.426305	0.249	0.072	1.06016e-121
ARL6IP5	9.97888e-126	0.419994	0.479	0.269	1.78023e-121
RP11-664D1.1	1.32246e-124	0.4051	0.178	0.027	2.35926e-120
INPP5D	2.32189e-124	0.387301	0.186	0.031	4.14225e-120
COX7C	2.41048e-123	0.253179	0.98	0.962	4.30029e-119
ABLIM1	6.12215e-123	0.451626	0.283	0.101	1.09219e-118
FGD3	1.59578e-122	0.39397	0.204	0.043	2.84687e-118
RASGRP2	1.66241e-122	0.441974	0.253	0.079	2.96573e-118
LINC01089	2.48425e-122	0.392415	0.197	0.039	4.43191e-118
SASH3	1.09026e-121	0.34912	0.148	0.013	1.94502e-117
CCNDBP1	1.11499e-121	0.438154	0.287	0.105	1.98914e-117
ATF6B	1.41628e-121	0.436845	0.276	0.095	2.52664e-117
DCK	4.53317e-121	0.424801	0.277	0.096	8.08718e-117
RP11-18H21.1	7.68815e-121	0.368255	0.167	0.023	1.37157e-116
EIF4A2	5.81992e-120	0.374292	0.73	0.627	1.03827e-115
SHPK	4.15194e-119	0.370974	0.167	0.024	7.40705e-115
EMB	7.16494e-119	0.467037	0.375	0.187	1.27822e-114
AKNA	1.20368e-118	0.410673	0.223	0.058	2.14736e-114
FKBP8	2.83009e-118	0.449027	0.349	0.161	5.04889e-114
DGCR6L	2.32446e-117	0.387348	0.209	0.049	4.14683e-113
RNF166	5.23064e-117	0.347139	0.155	0.018	9.33146e-113
PPP1CA	5.84566e-117	0.45829	0.364	0.179	1.04287e-112
TSPO	8.15362e-117	0.46012	0.349	0.167	1.45461e-112
CCDC167	8.95499e-117	0.469856	0.272	0.098	1.59757e-112
IGBP1	5.34041e-116	0.450779	0.316	0.136	9.52729e-112
CCNI	8.43315e-116	0.328134	0.866	0.812	1.50447e-111
PPIAL4G	2.6465e-115	0.323778	0.132	0.008	4.72136e-111
ATP6V0E2	3.49784e-115	0.326656	0.139	0.011	6.24014e-111
ANXA2R	2.33018e-114	0.411664	0.269	0.093	4.15704e-110
ALOX5AP	4.97077e-113	0.444	0.257	0.087	8.86786e-109
RP11-356I2.4	1.2281e-112	0.392224	0.163	0.025	2.19092e-108
GABARAPL2	5.89708e-112	0.444472	0.396	0.218	1.05204e-107
CDK2AP2	7.36098e-112	0.432212	0.245	0.081	1.3132e-107
CCDC107	9.28269e-112	0.392555	0.205	0.05	1.65603e-107
MGEA5	2.43131e-111	0.423158	0.263	0.094	4.33745e-107
EIF3H	1.59727e-110	0.356217	0.737	0.648	2.84953e-106
CDC25B	8.09955e-110	0.363935	0.177	0.035	1.44496e-105
EVI2B	1.11439e-109	0.432288	0.415	0.233	1.98807e-105
GCC2	1.12174e-108	0.439489	0.319	0.141	2.00119e-104
POLR3GL	1.32062e-108	0.39587	0.247	0.081	2.35599e-104
WIPF1	2.2916e-107	0.413157	0.35	0.165	4.08821e-103
AKAP9	1.62438e-106	0.431244	0.37	0.191	2.89789e-102
NKTR	3.4666e-106	0.445112	0.394	0.219	6.18441e-102
BNIP3L	4.28304e-106	0.371803	0.213	0.059	7.64094e-102
FTX	5.69989e-106	0.40735	0.263	0.097	1.01686e-101
DGKA	3.52849e-104	0.378891	0.214	0.062	6.29482e-100
SNX3	4.56785e-104	0.426747	0.405	0.235	8.14905e-100
HIST1H4C	5.88876e-104	0.425413	0.495	0.34	1.05056e-99
TMEM219	6.79018e-104	0.403335	0.279	0.113	1.21137e-99
ABHD14B	7.45888e-104	0.408348	0.304	0.134	1.33066e-99
ARRB2	8.07238e-104	0.370616	0.189	0.046	1.44011e-99
FOXN3	2.43052e-103	0.414016	0.336	0.162	4.33606e-99
UBXN1	1.74303e-102	0.387598	0.619	0.503	3.10957e-98
C9orf142	1.29676e-101	0.46337	0.394	0.23	2.31342e-97
CTD-3184A7.4	2.39794e-101	0.383881	0.197	0.053	4.27793e-97
ECH1	2.39832e-101	0.387195	0.251	0.092	4.2786e-97
SELPLG	2.90189e-100	0.324944	0.145	0.021	5.17697e-96
SYNE1	3.25044e-100	0.34189	0.167	0.033	5.79878e-96
GNAI2	4.70536e-100	0.380849	0.24	0.084	8.39437e-96
FLT3LG	5.16852e-100	0.386829	0.271	0.103	9.22063e-96
TMEM154	1.02228e-99	0.337308	0.157	0.028	1.82375e-95
PLEKHO1	1.65658e-99	0.383171	0.229	0.076	2.95534e-95
ICAM3	3.10174e-99	0.421831	0.371	0.205	5.53351e-95
CIB1	1.53166e-98	0.40271	0.524	0.372	2.73248e-94
CERK	2.01527e-98	0.375594	0.215	0.067	3.59524e-94
SYF2	3.12998e-98	0.405338	0.492	0.339	5.58388e-94
LINC00649	1.07789e-97	0.387188	0.219	0.071	1.92296e-93
RAB33A	1.59e-97	0.305926	0.135	0.018	2.83656e-93
MLLT3	1.88797e-97	0.365486	0.2	0.055	3.36813e-93
RNPEPL1	2.1751e-97	0.348734	0.182	0.045	3.88038e-93
MPHOSPH8	4.64347e-96	0.397404	0.475	0.311	8.28395e-92
TMEM59	4.81933e-96	0.392466	0.471	0.316	8.59769e-92
OSTF1	8.06454e-96	0.389647	0.269	0.109	1.43871e-91
PAIP2	1.25887e-95	0.403865	0.386	0.22	2.24583e-91
PPP1R3E	6.12284e-95	0.340528	0.184	0.047	1.09231e-90
TSPAN14	8.28103e-95	0.368001	0.22	0.073	1.47734e-90
OXNAD1	1.71753e-94	0.355617	0.206	0.062	3.06407e-90
HAGH	2.53296e-94	0.371322	0.241	0.089	4.51879e-90
PRKACB	4.71368e-94	0.325358	0.16	0.033	8.40921e-90
GCHFR	5.06788e-94	0.355087	0.15	0.028	9.04109e-90
ATP5A1	2.08354e-93	0.402444	0.474	0.329	3.71703e-89
CCDC69	3.6856e-93	0.319657	0.161	0.034	6.57511e-89
GRAP	1.09244e-92	0.287473	0.126	0.015	1.94891e-88
ABTB1	1.683e-92	0.310424	0.158	0.033	3.00247e-88
PYCARD	5.26592e-92	0.308461	0.151	0.029	9.39439e-88
LIMS1	5.97449e-92	0.421538	0.256	0.104	1.06585e-87
SLC9A3R1	7.00884e-92	0.361883	0.195	0.059	1.25038e-87
DGKZ	1.81797e-91	0.360491	0.206	0.066	3.24326e-87
CD5	6.2407e-91	0.352739	0.175	0.046	1.11334e-86
ANKRD13D	1.36979e-90	0.288997	0.126	0.016	2.4437e-86
ATPIF1	7.3491e-90	0.405638	0.346	0.188	1.31108e-85
CD6	2.12058e-89	0.415313	0.374	0.222	3.78312e-85
ABHD14A	1.18677e-88	0.284504	0.134	0.021	2.1172e-84
KLHL24	1.62794e-88	0.296717	0.129	0.019	2.90425e-84
RABAC1	6.66129e-88	0.400041	0.335	0.18	1.18837e-83
LINC01550	6.7819e-87	0.347153	0.205	0.066	1.20989e-82
FBLN5	6.80247e-87	0.312245	0.162	0.038	1.21356e-82
CORO1B	4.34639e-86	0.374489	0.219	0.08	7.75397e-82
HMGN1	8.87173e-86	0.351839	0.624	0.522	1.58272e-81
ITGB7	8.93813e-86	0.349886	0.205	0.07	1.59456e-81
SH3BGRL	1.30958e-85	0.38247	0.328	0.178	2.33628e-81
PRKCSH	1.45881e-85	0.358087	0.221	0.082	2.60251e-81
GRK2	1.50784e-85	0.291504	0.137	0.025	2.68998e-81
KDM7A	4.3714e-85	0.318321	0.165	0.042	7.79857e-81
ZNF224	2.79403e-84	0.329322	0.194	0.062	4.98455e-80
C1orf162	2.87983e-84	0.314077	0.168	0.044	5.13763e-80
ETS1	3.47473e-84	0.370848	0.31	0.154	6.19891e-80
MT1F	7.00977e-84	0.38936	0.274	0.123	1.25054e-79
EIF4B	1.83591e-83	0.343988	0.58	0.474	3.27526e-79
H1FX	3.07049e-83	0.325588	0.17	0.046	5.47776e-79
SPSB3	4.77814e-83	0.348783	0.21	0.075	8.5242e-79
ARID4A	7.91727e-83	0.314021	0.168	0.045	1.41244e-78
CHURC1	1.16675e-82	0.372704	0.495	0.358	2.08149e-78
NMRK1	2.25864e-82	0.350483	0.231	0.09	4.02941e-78
GLRX	2.92949e-82	0.350622	0.216	0.079	5.22621e-78
IDS	3.32209e-82	0.395671	0.304	0.158	5.92661e-78
CTDSP2	5.60581e-82	0.286564	0.143	0.03	1.00008e-77
LBH	6.35712e-82	0.352416	0.5	0.358	1.13411e-77
LEF1	7.23863e-82	0.390187	0.352	0.199	1.29137e-77
SLC25A45	1.05023e-81	0.352847	0.235	0.093	1.87361e-77
P2RY8	2.44992e-81	0.321867	0.194	0.063	4.37066e-77
CDC42SE1	5.49146e-81	0.372019	0.346	0.192	9.79676e-77
TGOLN2	6.02909e-81	0.383519	0.301	0.154	1.07559e-76
RGL4	7.22118e-81	0.272618	0.123	0.02	1.28826e-76
ADI1	1.93987e-80	0.335044	0.206	0.074	3.46072e-76
PLEKHF1	3.2346e-80	0.254419	0.107	0.012	5.77053e-76
ZNF44	3.23579e-79	0.295121	0.145	0.033	5.77264e-75
TSTD1	7.25393e-79	0.37726	0.432	0.296	1.2941e-74
CCDC28A	9.76197e-79	0.28408	0.145	0.033	1.74154e-74
CD4	2.31891e-78	0.32803	0.197	0.069	4.13693e-74
OSBPL8	3.99329e-78	0.379183	0.322	0.175	7.12404e-74
SEPT1	4.15438e-78	0.388064	0.379	0.239	7.41141e-74
RP4-594I10.3	5.56795e-78	0.285345	0.147	0.035	9.93323e-74
WAS	5.86432e-78	0.319989	0.181	0.058	1.0462e-73
CHMP7	7.47598e-78	0.35205	0.223	0.09	1.33371e-73
RICTOR	1.00864e-77	0.328702	0.188	0.063	1.79942e-73
GIMAP5	1.25414e-77	0.327023	0.184	0.059	2.23738e-73
SIGIRR	2.10857e-77	0.340258	0.215	0.085	3.76168e-73
NHLRC3	7.49979e-77	0.31522	0.188	0.062	1.33796e-72
EIF3J-AS1	1.00431e-76	0.295132	0.159	0.043	1.79169e-72
FAM134B	1.15406e-76	0.284985	0.13	0.026	2.05884e-72
BSDC1	1.41388e-76	0.342395	0.225	0.092	2.52236e-72
GRAMD1A	1.86629e-76	0.345781	0.233	0.099	3.32946e-72
TMIGD2	1.99184e-76	0.302811	0.156	0.042	3.55345e-72
AKR7A2	3.28123e-76	0.288217	0.149	0.038	5.85371e-72
ALKBH7	3.93285e-76	0.364858	0.3	0.16	7.01621e-72
FAM159A	4.15309e-76	0.340922	0.204	0.077	7.40912e-72
LY9	4.28116e-76	0.256767	0.111	0.016	7.63758e-72
ZFAS1	1.93786e-75	0.303324	0.74	0.684	3.45715e-71
LPAR6	2.38295e-75	0.334178	0.269	0.125	4.25118e-71
ARL6IP4	4.19398e-75	0.349047	0.551	0.444	7.48207e-71
SAMD9	6.05922e-75	0.324413	0.192	0.066	1.08096e-70
S100A10	6.46276e-75	0.308809	0.629	0.524	1.15296e-70
RABGAP1L	8.24485e-75	0.341248	0.197	0.072	1.47088e-70
KLHDC2	1.57537e-74	0.300392	0.18	0.059	2.81046e-70
VPS28	2.26908e-74	0.380857	0.357	0.221	4.04804e-70
PAG1	3.1627e-74	0.34133	0.243	0.108	5.64225e-70
ITPKB	3.23882e-74	0.275348	0.136	0.031	5.77805e-70
ARPC1B	5.0553e-74	0.320302	0.524	0.394	9.01866e-70
CREBRF	6.05393e-74	0.324576	0.192	0.068	1.08002e-69
WIPI2	7.27129e-74	0.289524	0.157	0.044	1.2972e-69
TRADD	9.27825e-74	0.332859	0.216	0.086	1.65524e-69
TAOK3	1.30198e-73	0.34873	0.254	0.118	2.32273e-69
TMEM245	1.96214e-73	0.302599	0.162	0.048	3.50046e-69
SRSF8	2.17759e-72	0.35939	0.338	0.202	3.88483e-68
HNRNPUL1	2.33384e-72	0.349491	0.248	0.115	4.16357e-68
PHIP	4.13367e-72	0.333363	0.201	0.076	7.37447e-68
C2orf68	4.25236e-72	0.313804	0.196	0.073	7.58621e-68
CITED2	7.78305e-72	0.300382	0.167	0.052	1.3885e-67
RASSF3	1.26428e-71	0.273345	0.135	0.032	2.25547e-67
PNKD	1.87621e-71	0.26007	0.132	0.03	3.34717e-67
PCM1	4.28884e-71	0.344033	0.258	0.124	7.6513e-67
GABPB1-AS1	4.43138e-71	0.346133	0.517	0.399	7.90558e-67
SELENOM	6.72239e-71	0.327079	0.217	0.09	1.19927e-66
CMTM7	9.33682e-71	0.294252	0.178	0.06	1.66569e-66
SMARCA2	1.0039e-70	0.296197	0.17	0.055	1.79095e-66
MIS18BP1	1.66335e-70	0.269225	0.126	0.027	2.96742e-66
DHRS7	4.72545e-70	0.330125	0.243	0.113	8.43021e-66
XXbac-BPG299F13.17	5.28532e-70	0.272081	0.143	0.038	9.42902e-66
TIMP1	5.48238e-70	0.384534	0.276	0.143	9.78056e-66
ZNHIT1	6.2932e-70	0.350769	0.252	0.124	1.12271e-65
SMURF2	8.07818e-70	0.261997	0.127	0.028	1.44115e-65
POLD4	1.85923e-69	0.275113	0.152	0.044	3.31686e-65
CCNG1	1.895e-69	0.355235	0.334	0.199	3.38068e-65
PRKCB	2.48976e-69	0.267145	0.127	0.029	4.44172e-65
THYN1	5.06136e-69	0.277561	0.151	0.044	9.02947e-65
CMPK1	6.92229e-69	0.347203	0.487	0.38	1.23494e-64
CBFA2T2	2.58267e-68	0.260539	0.122	0.026	4.60748e-64
CASP8AP2	2.89897e-68	0.262385	0.124	0.027	5.17177e-64
GPX1	3.78202e-68	0.334075	0.226	0.102	6.74713e-64
MGAT4A	5.63233e-68	0.300581	0.188	0.07	1.00481e-63
NUMA1	5.66316e-68	0.27314	0.149	0.043	1.01031e-63
SYNRG	9.01149e-68	0.314716	0.208	0.086	1.60765e-63
BEX3	1.07954e-67	0.344026	0.237	0.111	1.9259e-63
NBPF19	1.11255e-67	0.310169	0.19	0.072	1.9848e-63
PHF3	1.94116e-67	0.323835	0.212	0.091	3.46302e-63
CIR1	2.85729e-67	0.355262	0.235	0.109	5.0974e-63
WASF2	3.34664e-67	0.352065	0.333	0.203	5.97041e-63
RSBN1L	3.79149e-67	0.35022	0.316	0.188	6.76402e-63
IL7R	4.19284e-67	0.282811	0.899	0.869	7.48003e-63
KIAA0355	8.17827e-67	0.264532	0.137	0.036	1.459e-62
SYTL1	8.65911e-67	0.282833	0.153	0.048	1.54478e-62
BTN3A1	9.90168e-67	0.25518	0.13	0.032	1.76646e-62
NAAA	2.77821e-66	0.326357	0.227	0.104	4.95632e-62
TMX4	3.35474e-66	0.268611	0.13	0.033	5.98486e-62
CPNE7	1.14037e-65	0.267531	0.101	0.016	2.03442e-61
GNB5	1.80846e-65	0.26682	0.139	0.038	3.22629e-61
MAD1L1	1.90487e-65	0.266327	0.133	0.035	3.39829e-61
KLF3	5.10888e-65	0.320522	0.207	0.089	9.11424e-61
CCPG1	5.50451e-65	0.250126	0.122	0.028	9.82004e-61
PPM1K	8.36334e-65	0.312393	0.231	0.106	1.49202e-60
PURA	9.6515e-65	0.317577	0.211	0.091	1.72183e-60
PIH1D1	1.74366e-64	0.305647	0.199	0.083	3.11069e-60
CLUAP1	2.30312e-64	0.259205	0.13	0.033	4.10877e-60
IDH2	5.53867e-64	0.27851	0.154	0.05	9.88098e-60
FAM200B	8.54532e-64	0.284343	0.182	0.069	1.52449e-59
SLC35E2B	1.3206e-63	0.266772	0.144	0.043	2.35595e-59
RNF213	2.64823e-63	0.272153	0.477	0.338	4.72444e-59
SH3YL1	3.60031e-63	0.309025	0.212	0.094	6.42295e-59
UQCR11	1.0144e-62	0.251124	0.736	0.691	1.80969e-58
PCSK7	1.06698e-62	0.341454	0.503	0.401	1.9035e-58
ZCCHC11	8.40003e-62	0.316413	0.23	0.11	1.49857e-57
RCN2	1.53962e-61	0.280525	0.181	0.071	2.74668e-57
ZNF276	2.88117e-61	0.290486	0.171	0.065	5.14e-57
ANXA6	3.29062e-61	0.281012	0.167	0.061	5.87046e-57
SUCLG2	3.71698e-61	0.251	0.141	0.043	6.63108e-57
TLK1	8.04124e-61	0.301186	0.207	0.092	1.43456e-56
TMEM14C	1.01194e-60	0.287281	0.168	0.062	1.80529e-56
RAC1	1.22884e-60	0.323862	0.427	0.313	2.19224e-56
CUTA	2.17269e-60	0.300389	0.541	0.453	3.87607e-56
TRAPPC1	2.50014e-60	0.33902	0.374	0.254	4.46025e-56
MAGED2	3.91495e-60	0.332318	0.234	0.117	6.98428e-56
CRBN	2.3716e-59	0.317163	0.278	0.157	4.23094e-55
NDE1	2.39179e-59	0.255431	0.137	0.042	4.26696e-55
MTIF3	2.53372e-59	0.32138	0.235	0.117	4.52016e-55
NUCKS1	2.8836e-59	0.321031	0.327	0.2	5.14435e-55
PCMTD1	3.01852e-59	0.271406	0.171	0.066	5.38503e-55
UGP2	3.95799e-59	0.29189	0.274	0.148	7.06106e-55
STK10	4.34505e-59	0.286519	0.173	0.068	7.75156e-55
C9orf16	6.36853e-59	0.307691	0.501	0.407	1.13615e-54
NCKAP1L	2.51992e-58	0.253694	0.14	0.044	4.49554e-54
HADHA	3.80555e-58	0.317334	0.297	0.177	6.78909e-54
MAP7D1	5.76775e-58	0.28476	0.166	0.065	1.02897e-53
PACS1	7.08772e-58	0.268399	0.156	0.056	1.26445e-53
CTDSP1	1.00694e-57	0.274792	0.164	0.063	1.79639e-53
SNRPN	1.09688e-57	0.327488	0.366	0.251	1.95684e-53
TMEM173	1.34985e-57	0.286867	0.252	0.13	2.40813e-53
PTPN4	1.55489e-57	0.260343	0.155	0.055	2.77392e-53
ABHD17A	1.71983e-57	0.282213	0.157	0.057	3.06817e-53
CCDC66	4.23917e-57	0.315865	0.265	0.149	7.56269e-53
DRAP1	1.03816e-56	0.314332	0.405	0.292	1.85207e-52
TNFAIP8L1	1.11443e-56	0.269434	0.163	0.062	1.98815e-52
NAA38	1.28085e-56	0.290412	0.188	0.081	2.28503e-52
ZNF791	2.81536e-56	0.295262	0.216	0.104	5.02261e-52
CCDC115	6.21974e-56	0.255461	0.146	0.051	1.1096e-51
ADH5	8.41292e-56	0.255506	0.139	0.046	1.50086e-51
TUBA1A	2.46373e-55	0.277824	0.152	0.056	4.39529e-51
CRLF3	2.56714e-55	0.293504	0.214	0.104	4.57978e-51
CBX7	3.06101e-55	0.270747	0.172	0.07	5.46084e-51
HMGN3	1.36374e-54	0.289454	0.238	0.124	2.43291e-50
MFNG	1.94512e-54	0.319889	0.323	0.213	3.47009e-50
ATP5O	2.38406e-54	0.284955	0.58	0.509	4.25317e-50
ITGB2	8.23818e-54	0.266975	0.164	0.066	1.46969e-49
DIP2A	1.47042e-53	0.259548	0.142	0.05	2.62323e-49
CRYZL1	1.89795e-53	0.266658	0.17	0.07	3.38594e-49
TRAT1	2.00146e-53	0.270536	0.415	0.293	3.5706e-49
MAT2B	2.05705e-53	0.286853	0.271	0.154	3.66978e-49
TLE4	2.73887e-53	0.291523	0.237	0.124	4.88614e-49
EHD1	1.22088e-52	0.25218	0.142	0.051	2.17805e-48
GLG1	1.74635e-52	0.290063	0.215	0.108	3.11549e-48
TCF25	1.77853e-52	0.315666	0.421	0.324	3.1729e-48
CTD-2020K17.1	1.81086e-52	0.262141	0.168	0.068	3.23057e-48
ATP5H	4.6333e-52	0.314605	0.396	0.295	8.2658e-48
HPCAL1	5.21486e-52	0.28275	0.22	0.114	9.30331e-48
LETMD1	5.27918e-52	0.250882	0.156	0.061	9.41806e-48
KANSL1	8.84219e-52	0.315213	0.314	0.204	1.57745e-47
ORAI2	1.1878e-51	0.276266	0.156	0.061	2.11904e-47
SFI1	2.3779e-51	0.26456	0.167	0.07	4.24218e-47
LAMTOR2	4.4804e-51	0.27174	0.183	0.083	7.99303e-47
KMT2A	1.42515e-50	0.292201	0.276	0.163	2.54246e-46
ESYT1	1.54483e-50	0.269664	0.159	0.065	2.75598e-46
STMN1	1.58336e-50	0.293843	0.188	0.088	2.82471e-46
UBTF	2.54695e-50	0.287903	0.187	0.088	4.54375e-46
DOCK8	4.64431e-50	0.303841	0.253	0.146	8.28545e-46
NDUFB5	5.46162e-50	0.295209	0.26	0.154	9.74353e-46
CYTH1	1.21546e-49	0.275464	0.217	0.11	2.16838e-45
OARD1	1.6145e-49	0.269523	0.184	0.085	2.88027e-45
TMEM256	1.96317e-49	0.275535	0.217	0.114	3.50229e-45
TRABD	3.52751e-49	0.323394	0.291	0.19	6.29307e-45
SKAP1	3.71377e-49	0.285949	0.216	0.114	6.62536e-45
NCOR1	5.44857e-49	0.310198	0.314	0.207	9.72024e-45
TNFSF13B	6.04294e-49	0.30734	0.201	0.097	1.07806e-44
BEX4	1.23871e-48	0.258802	0.174	0.079	2.20985e-44
EXOC7	2.03944e-48	0.274533	0.225	0.12	3.63836e-44
TOPORS-AS1	3.10091e-48	0.274974	0.217	0.114	5.53203e-44
ETHE1	5.39763e-48	0.253807	0.164	0.071	9.62937e-44
CCDC88C	5.54132e-48	0.285756	0.508	0.436	9.88572e-44
CAMLG	6.99363e-48	0.294019	0.274	0.167	1.24766e-43
NEDD8	7.29634e-48	0.28638	0.488	0.415	1.30167e-43
FAM215B	1.44988e-47	0.255362	0.157	0.066	2.58659e-43
ARHGAP15	1.6946e-47	0.297955	0.345	0.243	3.02316e-43
HIGD2A	2.89389e-47	0.292492	0.442	0.358	5.1627e-43
PDE7A	3.36843e-47	0.268638	0.189	0.092	6.00927e-43
CHST12	8.85339e-47	0.292089	0.203	0.106	1.57944e-42
ELF2	1.12052e-46	0.252923	0.153	0.064	1.99901e-42
EPM2AIP1	1.51323e-46	0.262108	0.18	0.085	2.6996e-42
JAK1	2.92117e-46	0.256804	0.52	0.428	5.21136e-42
DDX6	3.2978e-46	0.284612	0.441	0.357	5.88328e-42
ZBTB20	4.46642e-46	0.31247	0.356	0.255	7.9681e-42
YPEL5	9.69951e-46	0.254863	0.169	0.077	1.73039e-41
ARPC5	1.80434e-45	0.267102	0.512	0.436	3.21893e-41
ZNF428	3.16164e-45	0.267669	0.202	0.107	5.64036e-41
CHMP3	1.63877e-44	0.302727	0.279	0.181	2.92356e-40
MZT2A	1.87018e-44	0.305495	0.429	0.348	3.3364e-40
PLEKHA1	2.46468e-44	0.275193	0.199	0.103	4.39698e-40
EAPP	2.63648e-44	0.278776	0.25	0.149	4.70348e-40
C19orf60	2.6398e-44	0.286917	0.325	0.227	4.7094e-40
IL10RA	1.44177e-43	0.28213	0.217	0.12	2.57211e-39
ASF1A	1.78483e-43	0.269818	0.202	0.107	3.18413e-39
DPH5	7.81986e-43	0.257138	0.191	0.098	1.39506e-38
AKAP13	8.80569e-43	0.257797	0.434	0.339	1.57094e-38
RPS27L	2.736e-42	0.253501	0.536	0.47	4.88103e-38
SPN	3.14338e-42	0.25303	0.206	0.111	5.60778e-38
PGLS	3.39909e-42	0.276293	0.239	0.144	6.06397e-38
AHNAK	7.77544e-42	0.261577	0.171	0.083	1.38714e-37
KLF13	1.12762e-41	0.253645	0.186	0.095	2.01167e-37
ACTN1	1.92419e-41	0.264102	0.178	0.089	3.43275e-37
DENND2D	2.58939e-41	0.290601	0.279	0.188	4.61947e-37
SELENOW	2.96005e-41	0.279447	0.298	0.204	5.28072e-37
CELF2	4.0089e-41	0.274868	0.42	0.332	7.15187e-37
CEP57	5.06151e-41	0.253942	0.173	0.086	9.02973e-37
MPC2	6.45639e-41	0.250835	0.174	0.087	1.15182e-36
ITM2A	8.15084e-41	0.258959	0.38	0.283	1.45411e-36
NFATC3	1.11746e-40	0.266529	0.192	0.102	1.99355e-36
NDUFA12	2.70138e-40	0.284851	0.414	0.335	4.81926e-36
SURF1	3.52409e-40	0.257645	0.22	0.127	6.28698e-36
MRPL34	8.55004e-40	0.253402	0.199	0.109	1.52533e-35
TALDO1	3.22269e-39	0.25227	0.22	0.13	5.74927e-35
MGST3	8.26442e-39	0.263537	0.212	0.125	1.47437e-34
TRIM56	8.78764e-39	0.266546	0.379	0.289	1.56771e-34
DNMT1	1.21762e-38	0.268422	0.222	0.133	2.17223e-34
PPP1R7	2.1173e-38	0.254551	0.186	0.101	3.77726e-34
ILF3-AS1	4.08884e-38	0.268468	0.322	0.231	7.29449e-34
PSMB8-AS1	5.56845e-38	0.271595	0.317	0.232	9.93411e-34
DSTN	5.68335e-38	0.270839	0.299	0.209	1.01391e-33
TNFRSF14	1.22559e-37	0.251905	0.22	0.132	2.18645e-33
ERBIN	2.07091e-36	0.250927	0.2	0.114	3.6945e-32
SEC11A	7.89505e-36	0.274099	0.321	0.242	1.40848e-31
UXS1	2.5148e-35	0.25079	0.248	0.162	4.48639e-31
COX14	5.55916e-35	0.256232	0.31	0.225	9.91754e-31
EID1	1.72258e-34	0.251924	0.428	0.358	3.07308e-30
BPTF	4.08126e-34	0.260135	0.227	0.142	7.28098e-30
GGNBP2	4.42596e-34	0.250276	0.231	0.147	7.89591e-30
ATRX	2.56794e-33	0.268938	0.312	0.234	4.5812e-29
TTC14	2.61412e-33	0.265795	0.284	0.203	4.66359e-29
KLRB1	8.36444e-33	0.560135	0.419	0.344	1.49222e-28
FHIT	1.01335e-31	0.253151	0.219	0.139	1.80782e-27
CALM3	1.12163e-30	0.25104	0.3	0.222	2.00099e-26
C12orf75	9.67962e-29	0.255942	0.181	0.109	1.72684e-24
